# Supplementary material for: Acute Toxoplasma gondii Infection Drives Gut Microbiome Dysbiosis and Functional Disruption in Mice as Revealed by Metagenomic Sequencing
Source: Microorganisms. 2025 Sep 4;13(9):2056. doi: 10.3390/microorganisms13092056 (PMC12472685; doi:10.3390/microorganisms13092056)
Supplement: Supplementary file 1 [file microorganisms-13-02056-s001.zip › Supplementary Table S1.xlsx]

## Sheet: ProductionTable
Supplementary Table S1. Summary of metagenomic sequencing quality metrics
sample	raw_reads	raw_bases	clean_reads	clean_bases	clean_data_rate	q20	q30	gc	clean_reads_remove_host	clean_bases_remove_host	host_rate
BCN1	105280000	15792000000	100200456	15030068400	95.18	98.22	94.81	42.77	88136966	13220544900	12.0394
BCN2	104720000	15708000000	100312420	15046863000	95.79	97.98	94.65	42.65	88046182	13206927300	12.228
BCN3	105200000	15780000000	100267026	15040053900	95.31	98	94.51	43.34	88158852	13223827800	12.0759
BCA1	104160000	15624000000	100194386	15029157900	96.19	98.14	94.07	46.53	93760280	14064042000	6.42162
BCA2	105360000	15804000000	100344884	15051732600	95.24	98.26	94.51	48.68	96986332	14547949800	3.34701
BCA3	103440000	15516000000	100215272	15032290800	96.88	97.9	94.54	42.82	87636380	13145457000	12.5519
