# Supplementary material for: Acute Toxoplasma gondii Infection Drives Gut Microbiome Dysbiosis and Functional Disruption in Mice as Revealed by Metagenomic Sequencing
Source: Microorganisms. 2025 Sep 4;13(9):2056. doi: 10.3390/microorganisms13092056 (PMC12472685; doi:10.3390/microorganisms13092056)
Supplement: Supplementary file 1 [file microorganisms-13-02056-s001.zip › Supplementary Table S2.xlsx]

## Sheet: phylum
Supplementary Table S2. Differential abundance analysis of the top 30 microbiota between BNA vs BCN groups at the phylum level
Category	BCN1	BCN2	BCN3	BCA1	BCA2	BCA3	Kruskal-Wallis P-value	FDR (Benjamini-Hochberg )
Pseudomonadota	2.0314	1.8088	1.6216	96.238	97.4513	62.3514	0.0022	0.033
Actinomycetota	59.8183	60.2791	67.2687	3.13	1.9448	34.7311	<0.0001	0.0012
Bacillota	23.6109	23.9726	18.3282	0.3011	0.2969	0.528	0.0017	0.0255
Bacteroidota	8.8672	8.5019	7.9116	0.015	0.0242	0.1274	0.0032	0.0478
Verrucomicrobiota	3.174	3.109	2.9598	0.0003	0.0002	0.0026	0.0041	0.0589
Ascomycota	0.9425	0.9015	0.7442	0.0448	0.0161	0.7332	0.0189	0.2156
Apicomplexa	0.3904	0.3405	0.2902	0.2338	0.2513	0.964	0.0347	0.3215
Artverviricota	0.4961	0.5111	0.4557	0.027	0.0109	0.406	0.0421	0.3762
Uroviricota	0.2241	0.231	0.1511	0.0001	0.0002	0.0014	0.0573	0.4891
Basidiomycota	0.0658	0.0626	0.0487	0.0029	0.0012	0.0413	0.0682	0.5214
Campylobacterota	0.0507	0.0375	0.0273	0.0011	0.0004	0.016	0.0715	0.5327
Euglenozoa	0.0359	0.033	0.0283	0.0016	0.0006	0.0259	0.0789	0.5561
Cyanobacteriota	0.0489	0.0314	0.0243	0.0007	0.0001	0.0156	0.0614	0.4987
Thermodesulfobacteriota	0.0457	0.0375	0.0311	0.0002	0	0.004	0.0521	0.4532
Fusobacteriota	0.0244	0.0204	0.0129	0.0004	0.0002	0.0098	0.0634	0.4987
Mycoplasmatota	0.0243	0.0186	0.0142	0.0005	0.0001	0.0084	0.0556	0.4769
Spirochaetota	0.0246	0.0175	0.0157	0.0001	0	0.0061	0.0598	0.4769
Euryarchaeota	0.0256	0.0169	0.0118	0.0002	0	0.0039	0.0671	0.5123
Parabasalia	0.0128	0.01	0.0068	0.0005	0.0002	0.006	0.0732	0.5432
Planctomycetota	0.0146	0.0091	0.0093	0.0001	0	0.0012	0.0812	0.5678
Evosea	0.0098	0.0081	0.0062	0.0002	0.0001	0.0038	0.0654	0.5327
Bacillariophyta	0.0059	0.0056	0.0039	0.0002	0.0001	0.0033	0.0703	0.5214
Rhodothermota	0.0059	0.0055	0.005	0	0	0	0.0987	0.6134
Myxococcota	0.0064	0.0034	0.0036	0.0001	0	0.0015	0.0745	0.5432
Deferribacterota	0.0037	0.0031	0.0023	0.0005	0.0008	0.0027	0.0721	0.5342
Thermotogota	0.0044	0.0033	0.002	0	0	0.0006	0.0856	0.5789
Chlamydiota	0.0032	0.0036	0.0017	0.0001	0	0.0016	0.0912	0.5912
Acidobacteriota	0.004	0.0018	0.0029	0	0	0	0.1023	0.6234
Deinococcota	0.0035	0.0021	0.0018	0	0	0	0.1145	0.6456
Nucleocytoviricota	0.0037	0.0025	0.0008	0	0	0	0.1234	0.6567
Other	0.0213	0.0111	0.0085	0.0004	0.0001	0.0032	0.0087	0.0987

## Sheet: family
Supplementary Table S2. Differential abundance analysis of the top 30 microbiota between BNA vs BCN groups at the family level
Category	BCN1	BCN2	BCN3	BCA1	BCA2	BCA3	Kruskal-Wallis P-value	FDR (Benjamini-Hochberg )
Enterobacteriaceae	0.8729	0.8494	0.7735	95.7942	97.0298	61.8657	0.0014	0.0325
Microbacteriaceae	59.5885	60.0967	67.101	3.1275	1.9426	34.6969	0.0031	0.0478
Lactobacillaceae	22.0033	22.4848	17.0746	0.0185	0.0049	0.0888	0.02	0.1234
Muribaculaceae	6.408	6.2298	5.8469	2.0E-4	0	0.0022	0.005	0.0652
Akkermansiaceae	3.1734	3.1098	2.9601	3.0E-4	2.0E-4	0.0026	0.0106	0.0921
Bacteroidaceae	1.081	1.0717	0.9874	0.007	0.016	0.024	0.0402	0.1825
Retroviridae	0.4964	0.5114	0.4559	0.027	0.0109	0.406	0.0771	0.2563
Sarcocystidae	0.1716	0.1402	0.1249	0.2269	0.2494	0.851	0.0887	0.2756
Saccharomycetaceae	0.4021	0.3603	0.2791	0.0178	0.006	0.2777	0.0585	0.2134
Lachnospiraceae	0.4503	0.4387	0.3887	0.0052	0.0098	0.0124	0.1432	0.3856
Tannerellaceae	0.4646	0.4205	0.3801	0.0011	0.0012	0.0084	0.1993	0.4521
Sutterellaceae	0.4083	0.4045	0.3721	0	0	4.0E-4	0.1243	0.3567
Morganellaceae	0.0172	0.013	0.0129	0.3983	0.3845	0.2211	0.0515	0.1987
Enterococcaceae	0.0563	0.0526	0.0417	0.2477	0.2628	0.2279	0.1098	0.3254
Oscillospiraceae	0.2834	0.2819	0.2579	0.0047	0.0102	0.0044	0.1708	0.4215
Prevotellaceae	0.2828	0.2688	0.2507	0.0016	0.0049	0.0048	0.1356	0.3721
Plasmodiidae	0.2095	0.1919	0.1601	0.0066	0.0019	0.1086	0.0968	0.2987
Bacillaceae	0.1954	0.1762	0.1324	0.0048	0.0016	0.0736	0.1179	0.3456
Suoliviridae	0.203	0.2096	0.1364	0	0	0	0.2198	0.4876
Clostridiaceae	0.185	0.1561	0.1153	0.0026	7.0E-4	0.0317	0.1892	0.4432
Debaryomycetaceae	0.1109	0.1146	0.1072	0.0055	0.0025	0.103	0.2468	0.5213
Halomonadaceae	0.1185	0.1211	0.0955	0.0058	0.0023	0.0916	0.2278	0.5012
Staphylococcaceae	0.1251	0.1142	0.0958	0.0136	0.0042	0.0481	0.1956	0.4389
Flavobacteriaceae	0.1614	0.1143	0.0874	0.0015	4.0E-4	0.0342	0.1687	0.4198
Rikenellaceae	0.1006	0.0947	0.0922	2.0E-4	7.0E-4	0	0.2698	0.5432
Pyriculariaceae	0.0659	0.0819	0.0684	0.0037	0.0018	0.0635	0.2987	0.5678
Eggerthellaceae	0.0913	0.0893	0.0824	0	1.0E-4	0	0.3098	0.5789
Sclerotiniaceae	0.0596	0.0523	0.0594	0.0032	0.0013	0.0629	0.3298	0.5987
Nectriaceae	0.0596	0.0579	0.0481	0.003	9.0E-4	0.0448	0.3498	0.6123
Pseudomonadaceae	0.0714	0.0498	0.0405	0.0024	0.0013	0.0256	0.3798	0.6345
Other	2.0827	1.6422	1.3715	0.0691	0.0473	0.6182	0.0171	0.1123

## Sheet: genus
Supplementary Table S2. Differential abundance analysis of the top 30 microbiota between BNA vs BCN groups at the genus level
Category	BCN1	BCN2	BCN3	BCA1	BCA2	BCA3	Kruskal-Wallis P-value	FDR (Benjamini-Hochberg )
Escherichia	0.305	0.298	0.2472	93.9041	95.1334	60.3703	<0.001	<0.001
Curtobacterium	59.5651	60.0773	67.0802	3.1263	1.9423	34.6765	<0.001	<0.001
Lactobacillus	14.023	14.4215	10.4417	1.0E-4	1.0E-4	0.0039	<0.001	<0.001
Limosilactobacillus	7.5234	7.6192	6.2537	1.0E-4	1.0E-4	0.0028	<0.001	<0.001
Duncaniella	4.4468	4.3364	4.0692	1.0E-4	0	7.0E-4	0.072	0.105
Akkermansia	3.1728	3.1094	2.9597	3.0E-4	2.0E-4	0.0026	0.058	0.092
Muribaculum	1.1407	1.093	1.0364	1.0E-4	0	7.0E-4	0.115	0.16
Bacteroides	0.9352	0.9199	0.8559	0.0056	0.0121	0.0193	0.063	0.098
Shigella	0	0	0	0.8029	0.8196	0.554	<0.001	<0.001
Klebsiella	0.4947	0.4898	0.4539	0.2077	0.1933	0.3271	0.005	0.012
Paramuribaculum	0.7374	0.7175	0.6678	1.0E-4	0	7.0E-4	0.132	0.19
Gammaretrovirus	0.4823	0.4934	0.442	0.0262	0.0106	0.3911	0.085	0.123
Toxoplasma	0.1605	0.131	0.1186	0.2264	0.2492	0.8449	0.154	0.221
Ligilactobacillus	0.4129	0.4036	0.3492	0.0177	0.0047	0.073	0.043	0.092
Parabacteroides	0.4565	0.4143	0.3731	0.0011	0.0012	0.0084	0.036	0.068
Turicimonas	0.4075	0.4045	0.372	0	0	4.0E-4	0.103	0.147
Citrobacter	0.0086	0.0087	0.023	0.3976	0.4055	0.2456	0.012	0.032
Proteus	0.0083	0.006	0.0064	0.3924	0.3789	0.2143	0.015	0.038
Saccharomyces	0.3044	0.2597	0.2029	0.0131	0.0049	0.1927	0.176	0.254
Enterococcus	0.0539	0.0507	0.0405	0.2477	0.2628	0.2273	0.123	0.189
Salmonella	0.017	0.0154	0.0134	0.2934	0.2899	0.2298	0.021	0.049
Plasmodium	0.2095	0.1919	0.1601	0.0066	0.0019	0.1086	0.018	0.043
Canhaevirus	0.1746	0.182	0.1178	0	0	0	0.145	0.2
Prevotella	0.1579	0.1511	0.1409	1.0E-4	2.0E-4	0.0011	0.091	0.13
Phocaeicola	0.1455	0.1516	0.1313	0.0014	0.0039	0.0046	0.078	0.112
Halomonas	0.1168	0.1195	0.094	0.0057	0.0022	0.0916	0.067	0.1
Faecalibacterium	0.1447	0.1399	0.1318	0.0028	0.0078	0.0024	0.089	0.126
Blautia	0.1453	0.1431	0.1269	0.0014	0.0023	0.0021	0.093	0.133
Staphylococcus	0.118	0.1082	0.0909	0.0037	0.0015	0.0458	0.075	0.108
Enterobacter	0.0342	0.0286	0.0299	0.0723	0.0728	0.0595	0.055	0.086
Other	4.0975	3.5149	2.9695	0.2429	0.1987	1.2981	<0.001	<0.001
