# Supplementary material for: Acute Toxoplasma gondii Infection Drives Gut Microbiome Dysbiosis and Functional Disruption in Mice as Revealed by Metagenomic Sequencing
Source: Microorganisms. 2025 Sep 4;13(9):2056. doi: 10.3390/microorganisms13092056 (PMC12472685; doi:10.3390/microorganisms13092056)
Supplement: Supplementary file 1 [file microorganisms-13-02056-s001.zip › Supplementary Table S3.xlsx]

## Sheet: LEfSe
Supplementary Table S3. LEfSe analysis of differential microbiota between BCA and BCN groups during the recovery period
Biomarker	Logarithm Value	Group	LDA Value	P Value
Bacteria	5.993027690735683
Bacteria.Actinomycetota	5.786743426585681	BCN	5.402487758887429	0.0495346134356267
Bacteria.Actinomycetota.Actinomycetes	5.786089782084935	BCN	5.403516981493259	0.0495346134356267
Bacteria.Actinomycetota.Actinomycetes.Micrococcales	5.785405355810638	BCN	5.38815895403229	0.0495346134356267
Bacteria.Actinomycetota.Actinomycetes.Micrococcales.Microbacteriaceae	5.7853973060489645	BCN	5.3742260879115165	0.0495346134356267
Bacteria.Actinomycetota.Actinomycetes.Micrococcales.Microbacteriaceae.Curtobacterium	5.785249610580341	BCN	5.402097954595997	0.0495346134356267
Bacteria.Actinomycetota.Actinomycetes.Micrococcales.Microbacteriaceae.Curtobacterium.Curtobacterium_flaccumfaciens	5.785246634430006	BCN	5.371722545570021	0.0495346134356267
Bacteria.Bacillota	5.332971224344451	BCN	5.036718542256889	0.0495346134356267
Bacteria.Bacillota.Bacilli	5.312288067472921	BCN	4.988235457137169	0.0495346134356267
Bacteria.Bacillota.Bacilli.Lactobacillales	5.305266724323372	BCN	4.991119777545529	0.0495346134356267
Bacteria.Bacillota.Bacilli.Lactobacillales.Lactobacillaceae	5.303325939243404	BCN	4.9901487330378895	0.0495346134356267
Bacteria.Bacillota.Bacilli.Lactobacillales.Lactobacillaceae.Lactobacillus	5.103798455327585	BCN	4.776166995810168	0.0495346134356267
Bacteria.Bacillota.Bacilli.Lactobacillales.Lactobacillaceae.Lactobacillus.Lactobacillus_johnsonii	4.311870876973615	BCN	4.030295648721768	0.0495346134356267
Bacteria.Bacillota.Bacilli.Lactobacillales.Lactobacillaceae.Lactobacillus.Lactobacillus_taiwanensis	4.999786033409292	BCN	4.68777595013268	0.0495346134356267
Bacteria.Bacillota.Bacilli.Lactobacillales.Lactobacillaceae.Limosilactobacillus	4.844354581795042	BCN	4.540099598828594	0.0495346134356267
Bacteria.Bacillota.Bacilli.Lactobacillales.Lactobacillaceae.Limosilactobacillus.Limosilactobacillus_reuteri	4.843691743285343	BCN	4.54741058935158	0.0495346134356267
Bacteria.Bacteroidota	4.916818769915483	BCN	4.621925333604432	0.0495346134356267
Bacteria.Bacteroidota.Bacteroidia	4.901402760348682	BCN	4.576177135896836	0.0495346134356267
Bacteria.Bacteroidota.Bacteroidia.Bacteroidales	4.900415415402519	BCN	4.583230158607128	0.0495346134356267
Bacteria.Bacteroidota.Bacteroidia.Bacteroidales.Muribaculaceae	4.780844071493697	BCN	4.498187946853781	0.0495346134356267
Bacteria.Bacteroidota.Bacteroidia.Bacteroidales.Muribaculaceae.Duncaniella	4.623014096974101	BCN	4.319439046204117	0.0495346134356267
Bacteria.Bacteroidota.Bacteroidia.Bacteroidales.Muribaculaceae.Duncaniella.Duncaniella_dubosii	4.463636033144795	BCN	4.172342746496002	0.0495346134356267
Bacteria.Bacteroidota.Bacteroidia.Bacteroidales.Muribaculaceae.Duncaniella.Duncaniella_sp_B8	4.0120912912346505	BCN	3.858313601879369	0.0369039536137181
Bacteria.Bacteroidota.Bacteroidia.Bacteroidales.Muribaculaceae.Muribaculum	4.028601817782157	BCN	3.7644131731744905	0.0495346134356267
Bacteria.Bacteroidota.Bacteroidia.Bacteroidales.Muribaculaceae.Muribaculum.Muribaculum_gordoncarteri	3.612574507674704	BCN	3.5011420736976637	0.0369039536137181
Bacteria.Bacteroidota.Bacteroidia.Bacteroidales.Muribaculaceae.Muribaculum.Muribaculum_intestinale	3.818392606310183	BCN	3.987894544793425	0.0495346134356267
Bacteria.Bacteroidota.Bacteroidia.Bacteroidales.Muribaculaceae.Paramuribaculum	3.84090615811463	BCN	3.6456611298809096	0.0495346134356267
Bacteria.Bacteroidota.Bacteroidia.Bacteroidales.Muribaculaceae.Paramuribaculum.Paramuribaculum_intestinale	3.8409032184496144	BCN	3.716111530693973	0.0495346134356267
Bacteria.Pseudomonadota	5.928925375219807	BCA	5.6107423201926645	0.0495346134356267
Bacteria.Pseudomonadota.Gammaproteobacteria	5.928841742832204	BCA	5.616559148573846	0.0495346134356267
Bacteria.Pseudomonadota.Gammaproteobacteria.Enterobacterales	5.928450439961329	BCA	5.634359597837073	0.0495346134356267
Bacteria.Pseudomonadota.Gammaproteobacteria.Enterobacterales.Enterobacteriaceae	5.926632545218407	BCA	5.62286607209682	0.0495346134356267
Bacteria.Pseudomonadota.Gammaproteobacteria.Enterobacterales.Enterobacteriaceae.Escherichia	5.917537671677259	BCA	5.63121253295656	0.0495346134356267
Bacteria.Pseudomonadota.Gammaproteobacteria.Enterobacterales.Enterobacteriaceae.Escherichia.Escherichia_coli	5.915652463905993	BCA	5.613716810647427	0.0495346134356267
Bacteria.Pseudomonadota.Gammaproteobacteria.Enterobacterales.Enterobacteriaceae.Klebsiella	3.6719278427194513	BCN	3.251790367383665	0.0495346134356267
Bacteria.Pseudomonadota.Gammaproteobacteria.Enterobacterales.Enterobacteriaceae.Klebsiella.Klebsiella_pneumoniae	3.665494497667248	BCN	3.3435097759156385	0.0495346134356267
Bacteria.Pseudomonadota.Gammaproteobacteria.Enterobacterales.Enterobacteriaceae.Shigella	3.858303020865884	BCA	3.638320328701791	0.0369039536137181
Bacteria.Pseudomonadota.Gammaproteobacteria.Enterobacterales.Enterobacteriaceae.Shigella.Shigella_flexneri	3.729139884785498	BCA	3.531310926900261	0.0369039536137181
Bacteria.Verrucomicrobiota	4.479832742997626	BCN	4.196882855112924	0.0495346134356267
Bacteria.Verrucomicrobiota.Verrucomicrobiae	4.479815748008334	BCN	4.172318587372213	0.0495346134356267
Bacteria.Verrucomicrobiota.Verrucomicrobiae.Verrucomicrobiales	4.479836924703346	BCN	4.179294833666354	0.0495346134356267
Bacteria.Verrucomicrobiota.Verrucomicrobiae.Verrucomicrobiales.Akkermansiaceae	4.479862822107289	BCN	4.179916213723387	0.0495346134356267
Bacteria.Verrucomicrobiota.Verrucomicrobiae.Verrucomicrobiales.Akkermansiaceae.Akkermansia	4.47979459482831	BCN	4.19581290994165	0.0495346134356267
Bacteria.Verrucomicrobiota.Verrucomicrobiae.Verrucomicrobiales.Akkermansiaceae.Akkermansia.Akkermansia_muciniphila	4.479502221297416	BCN	4.181501772647515	0.0495346134356267
Eukaryota	4.1112700255494925
Eukaryota.Apicomplexa	3.678439167610335
Eukaryota.Apicomplexa.Conoidasida	3.6409035884810153	BCA	3.2583136019328736	0.0495346134356267
Eukaryota.Apicomplexa.Conoidasida.Eucoccidiorida	3.6408787664461086	BCA	3.2297455217759032	0.0495346134356267
Eukaryota.Apicomplexa.Conoidasida.Eucoccidiorida.Sarcocystidae	3.640513197642102	BCA	3.291861237244395	0.0495346134356267
Eukaryota.Apicomplexa.Conoidasida.Eucoccidiorida.Sarcocystidae.Toxoplasma	3.638323444254185	BCA	3.296160765160271	0.0495346134356267
Eukaryota.Apicomplexa.Conoidasida.Eucoccidiorida.Sarcocystidae.Toxoplasma.Toxoplasma_gondii	3.6383391132578096	BCA	3.2693116759277627	0.0495346134356267
Pararnavirae.Artverviricota	3.6792411845832977	BCN	3.2540809886142466	0.0495346134356267
Pararnavirae.Artverviricota.Revtraviricetes	3.679340857696052	BCN	3.328499728111281	0.0495346134356267
Pararnavirae.Artverviricota.Revtraviricetes.Ortervirales	3.679362268016007	BCN	3.3457460976330347	0.0495346134356267
Pararnavirae.Artverviricota.Revtraviricetes.Ortervirales.Retroviridae	3.679450579109186	BCN	3.3416159918037787	0.0495346134356267
Pararnavirae.Artverviricota.Revtraviricetes.Ortervirales.Retroviridae.Gammaretrovirus	3.6656096698260505	BCN	3.2843620629092345	0.0495346134356267
Pararnavirae.Artverviricota.Revtraviricetes.Ortervirales.Retroviridae.Gammaretrovirus.Mus_musculus_mobilized_endogenous_polytropic_provirus	3.532386338761889	BCN	3.23926665773014	0.0495346134356267
Pararnavirae	4.433832727886137	BCN	3.940954170800908	0.0495346134356267
