# Supplementary material for: Acute Toxoplasma gondii Infection Drives Gut Microbiome Dysbiosis and Functional Disruption in Mice as Revealed by Metagenomic Sequencing
Source: Microorganisms. 2025 Sep 4;13(9):2056. doi: 10.3390/microorganisms13092056 (PMC12472685; doi:10.3390/microorganisms13092056)
Supplement: Supplementary file 1 [file microorganisms-13-02056-s001.zip › Supplementary Table S4.xlsx]

## Sheet: taxonomy.difference-venn-chartN
Supplementary Table S4. Predicted KEGG Orthologs (KOs) and their relative abundances in the BCA and BCN groups
Category	BCN1	BCN2	BCN3	BCA1	BCA2	BCA3
K00001	3.79023	3.6407	3.91039	0.082824	0.266348	0.019327
K00003	0.372026	0.307774	0.275543	0	0	0
K00005	0.65389	0.61397	0.448738	67.0897	129.748	3.95795
K00008	0.208813	0.254398	0.174364	28.0948	50.1751	1.21826
K00009	0.005269	0	0.01227	33.0146	64.0763	1.68727
K00010	0.164508	0.125742	0.161886	0.173144	0.238606	0
K00011	0.129852	0.119237	0.108134	0.086878	0.112936	0.331885
K00012	5.39158	4.10258	4.08655	29.8963	52.5101	1.46275
K00013	2.40329	2.03145	2.22176	25.7925	50.9614	1.1651
K00014	2.47536	2.35975	2.42442	35.4804	69.2685	1.94961
K00015	0.104349	0.082147	0.104756	0.467259	0.680469	0
K00016	7.08194	6.28651	5.06645	39.5692	75.0167	2.25813
K00018	1.5796	1.43269	1.38658	0	0.010948	0
K00020	0.051736	0.095419	0.074296	0.200595	0.346211	0.023681
K00022	0.882867	0.583161	0.550464	0	0	0
K00024	4.40405	3.58809	3.45464	35.7563	68.5363	2.06833
K00027	0.127674	0.080158	0.070211	24.9308	45.9034	1.34501
K00029	2.35534	1.78285	1.87905	27.7198	52.228	1.51138
K00030	0.08979	0.076145	0.058429	0	0	0
K00031	0.233506	0.19857	0.219833	28.6062	53.2729	1.47387
K00033	2.22896	1.80625	1.66298	28.2639	51.4357	1.53923
K00034	0	0.027258	0.008611	32.08	61.6217	1.84374
K00036	1.78606	1.46463	1.25125	26.0167	47.2031	1.1866
K00038	0.585586	0.559416	0.540174	0	0	0
K00040	0.077021	0.084293	0.090472	120.659	222.504	6.37837
K00041	0.722063	0.612414	0.638907	24.5354	43.1846	1.10897
K00042	0.046669	0.063122	0.131445	107.22	202.052	5.59313
K00045	0.015808	0.008872	0.00409	0	0	0
K00046	2.41312	1.62589	2.27013	72.3292	135.402	3.83478
K00048	0.181667	0.185296	0.185813	34.3197	62.9692	1.75993
K00052	2.36097	1.85272	2.23522	32.2222	62.4781	1.54129
K00053	2.33746	1.8056	1.97571	30.7699	62.6157	1.77426
K00054	1.83902	1.41602	1.37619	0.232724	0.67102	0.008237
K00057	4.50833	3.70829	3.71043	36.9415	73.8159	2.17408
K00058	2.45569	2.16805	2.11615	140.001	255.33	7.55892
K00059	6.4117	5.44803	5.31028	160.029	304.443	8.23072
K00060	0.179578	0.158052	0.132892	37.7017	75.123	2.10097
K00065	0.010449	0	0.008611	77.692	141.294	4.04413
K00067	6.10359	5.41086	4.97664	28.4959	50.0543	1.45914
K00068	0.02063	0.01766	0.016235	72.6986	138.288	3.88629
K00073	0.00707	0.024257	0	69.6052	131.812	3.61559
K00074	0.052437	0.032507	0.059793	30.5639	54.2081	1.68273
K00075	4.53042	3.26447	3.36673	36.9254	69.3046	2.0819
K00076	0.954805	0.6952	0.812091	31.4903	54.5907	1.56867
K00077	2.24086	1.88853	1.64823	32.4951	61.1459	1.60935
K00086	0.572247	0.447917	0.596298	0	0	0
K00087	0.002796	0	0.002156	29.7729	56.3212	1.50565
K00088	4.92398	4.28512	3.91841	28.4095	53.9333	1.34105
K00090	0	0	0.006084	35.7744	69.4789	1.95662
K00094	0.007149	0.006056	0.005577	31.1545	55.0318	1.82188
K00096	0.010396	0.00875	0.040908	0	0	0
K00097	2.576	1.94508	2.04463	31.7605	63.5299	1.67798
K00098	0	0.006126	0	34.8388	67.2688	1.98404
K00099	2.57167	2.03894	2.39026	31.7687	60.4725	1.75512
K00101	0.018087	0.010176	0	39.7375	77.8697	2.19652
K00104	0.249376	0.25315	0.224905	32.7042	67.2324	1.77032
K00108	0.003966	0.003325	0.006135	28.616	55.3135	1.59388
K00111	1.25829	0.960336	0.971889	59.8525	116.859	2.8893
K00112	0.784501	0.890499	0.854824	27.4302	52.9129	1.40088
K00113	1.02083	0.766317	0.839373	28.4685	53.8686	1.60491
K00116	0.026873	0.003425	0.020815	27.9473	53.4402	1.34847
K00117	0.005351	0.011523	0.004124	28.8035	56.2114	1.51283
K00121	0.24565	0.139368	0.199841	30.2627	60.8252	1.80298
K00123	0.197611	0.147118	0.173439	97.1537	194.117	5.18865
K00124	0.253632	0.240447	0.141636	36.4608	68.1119	2.10152
K00125	0.033451	0.034613	0.062733	0	0	0
K00127	0.061326	0.049444	0.016924	40.9979	80.9833	2.3104
K00128	0.047424	0.093158	0.06544	0	0	0
K00132	0.008584	0	0	0.102509	0.330227	0.013551
K00133	4.4009	3.52079	3.58519	65.37	125.988	3.57898
K00134	6.0317	4.90622	5.06403	55.2049	100.517	4.29269
K00135	2.01959	1.55925	1.4091	27.6996	54.2216	1.39501
K00137	0.004845	0.004073	0.003756	24.4897	47.5332	1.3257
K00138	0.004422	0	0	36.0781	70.8637	1.98181
K00145	3.80799	2.74803	3.14535	33.3007	68.1201	1.67587
K00146	0.004558	0	0	0	0	0
K00147	3.31652	2.65274	2.69917	30.8584	58.0415	1.57285
K00151	0.00468	0	0.003627	0	0.006197	0
K00154	0.01806	0.018958	0.013989	0	0	0
K00156	0.649596	0.465733	0.526249	24.989	49.2365	1.30732
K00158	1.31167	1.25801	1.12411	0.083325	0.16174	0.01513
K00161	0.507757	0.396763	0.422157	0.06164	0.156488	0.017876
K00162	0.613195	0.559026	0.50061	0.054044	0.034816	0.154484
K00163	0.00475	0.007922	0.003658	28.9794	56.3981	1.56659
K00164	0.205112	0.132786	0.148081	57.9462	113.112	3.05758
K00169	0.885411	0.480165	0.3075	0	0	0
K00170	0.477557	0.387853	0.231272	0	0	0
K00171	0.530537	0.611141	0.425231	0	0	0
K00172	0.484228	0.363364	0.09602	0	0	0
K00174	4.94086	4.05284	4.24575	0.003723	0	0
K00175	5.20865	4.36345	4.38032	0	0	0
K00176	0.528419	0.969357	1.0214	0	0	0
K00177	2.90032	2.23845	2.47069	0	0	0
K00179	0.158331	0.126488	0.097504	0	0	0
K00180	0.16083	0.174457	0.127959	0	0	0
K00184	0.074982	0.102593	0.111039	0	0	0
K00196	0.032571	0.042676	0.02606	0	0	0
K00208	1.65594	1.0988	1.24703	27.3549	52.9965	1.3307
K00215	4.94431	4.38681	3.88777	35.8726	71.1641	2.11918
K00216	0.022485	0	0	32.9693	65.2953	1.70337
K00226	0.861115	0.718158	0.719845	0	0	0
K00227	0.041326	0.192307	0.104243	0.175222	0.075608	0.273234
K00228	0.017323	0	0	30.5822	58.1277	1.53764
K00230	0.018474	0.048774	0.059487	45.9428	94.9469	2.32888
K00239	2.6402	1.98688	2.22646	57.184	112.743	3.17624
K00240	2.91748	2.36945	2.43107	30.7889	61.6199	1.7495
K00241	2.51017	2.75448	2.56286	57.0131	106.675	2.94727
K00243	2.72313	2.25686	1.89155	0.009501	0	0
K00244	2.17251	1.91192	1.67094	28.2946	58.8755	1.55773
K00245	0.052818	0.044166	0.096828	34.9768	72.2939	1.907
K00246	0.036497	0.039516	0.091494	70.4833	134.8	3.72551
K00247	0	0.083986	0	69.0941	149.615	3.73554
K00248	0.166125	0.073827	0.177912	0	0	0
K00249	0.017791	0.124961	0.142947	0.062821	0.187733	0.045182
K00254	0.194447	0.180086	0.278099	30.6946	56.7059	1.6502
K00259	1.74464	1.75605	1.72457	0.195848	0.447608	0.034585
K00262	6.49184	5.25521	5.2748	27.1963	48.5986	1.35097
K00265	1.91566	1.5673	1.62322	29.1336	57.9676	1.63002
K00266	4.80912	3.78891	4.08426	89.6085	173.045	4.81575
K00275	0.246912	0.213528	0.294031	30.1033	53.9699	1.53048
K00278	2.98705	2.23285	2.28364	29.394	54.9935	1.56721
K00281	0.178833	0.165624	0.16825	26.6712	51.5155	1.31976
K00282	1.45158	1.30381	1.29995	0.005796	0	0
K00283	1.55295	1.30186	1.31445	0	0.006181	0
K00285	0.022964	0.014244	0.026006	26.6918	51.0985	1.26483
K00286	4.73811	3.55713	3.6204	32.9851	66.4132	2.05318
K00287	5.12208	4.55463	4.43981	38.5282	72.981	2.29448
K00290	2.59587	2.02362	2.22484	0	0	0
K00297	2.30037	1.68858	1.96034	36.5442	72.9809	2.14447
K00299	0	0.014752	0	38.1628	75.7113	1.7918
K00302	0.067483	0.061618	0.088115	0	0	0
K00313	0.005559	0.0093	0.004243	85.3646	164.319	4.22694
K00322	0.004944	0.004158	0.007668	34.5705	66.032	1.92977
K00323	0.07179	0.021579	0.047753	0	0	0
K00324	0.172051	0.117538	0.046565	25.5222	45.9864	1.25983
K00325	0.046547	0.019227	0.045416	25.3729	46.2949	1.24743
K00330	3.2274	2.83346	2.89163	48.0446	88.8475	2.47569
K00331	3.20187	2.35517	2.17168	34.1391	64.3382	1.77554
K00332	0.190315	0.232473	0.295314	0	0	0
K00333	0.165502	0.13472	0.141918	0	0	0
K00334	0.215358	0.221969	0.159177	38.5783	75.1658	2.00026
K00335	0.11372	0.175751	0.116701	28.0757	53.295	1.517
K00336	0.184288	0.083001	0.139419	24.3612	46.2505	1.30981
K00337	2.15084	1.8262	1.97197	32.7845	56.2274	1.6884
K00338	2.35528	2.4702	2.49479	40.9019	76.6512	2.01797
K00339	2.79122	2.55582	2.43806	39.2498	70.1712	1.98206
K00340	4.21139	3.44021	3.68382	76.7929	157.746	3.42659
K00341	2.2089	1.91768	1.97989	27.332	51.8723	1.46358
K00342	2.35937	1.97866	1.92067	27.9332	54.3318	1.59243
K00343	1.87277	1.70481	1.62485	27.346	52.546	1.49473
K00344	2.09528	2.20215	1.72586	38.472	73.8448	2.17716
K00346	2.22863	1.81463	1.90972	0	0	0
K00347	2.16484	1.8313	1.87513	0.006427	0	0
K00348	2.2608	2.31233	1.93985	0	0	0.009864
K00349	2.36701	1.94597	2.15132	0	0.021602	0
K00350	2.23961	2.66272	2.2004	0	0	0
K00351	2.47496	1.81268	2.04578	0	0	0
K00355	1.21893	1.33315	0.595769	0	0	0
K00362	0.012492	0.002084	0.011548	30.6789	61.3452	1.67871
K00363	0	0	0.048849	69.4055	143.942	2.91097
K00364	1.82699	1.58444	1.49362	31.9751	62.1481	1.80058
K00366	0.084205	0.059533	0.054914	0	0	0
K00370	0.522676	0.409109	0.41306	46.4208	88.7113	2.29514
K00371	0.501779	0.466884	0.381008	47.3339	89.6252	2.46604
K00373	0.520126	0.50271	0.275761	56.5857	110.954	3.00933
K00374	0.555538	0.452339	0.478716	62.4305	118.113	3.28373
K00375	0.081502	0.092036	0.122499	34.1291	63.4596	1.76518
K00380	0.188388	0.199504	0.193158	28.5388	55.0075	1.47763
K00381	0.098429	0.082378	0.126306	28.498	53.8094	1.34021
K00382	2.16994	1.7842	1.8396	63.0169	121.079	3.19291
K00383	1.82061	1.70109	1.36025	36.3286	70.1045	2.15238
K00384	5.32134	3.97397	3.85699	28.5674	54.6547	1.63467
K00389	0	0	0.041454	81.7042	159.718	4.29148
K00390	0.600378	0.481486	0.486754	35.4954	65.7469	2.11123
K00394	0.046113	0.027551	0.027973	0	0	0
K00395	0.051191	0.034692	0.125764	0	0	0
K00416	2.42812	1.8753	1.98985	1.05638	1.20822	0.964302
K00417	0	0.202039	0.181726	0.569612	0	0
K00425	4.12229	3.3622	3.29687	51.7941	99.6304	2.68218
K00426	4.25888	3.57291	3.64577	54.4696	109.142	2.93439
K00427	0.008116	0.027221	0.009418	35.3756	67.4599	1.79998
K00428	0.307664	0.209321	0.196178	36.4685	71.963	2.21776
K00433	0.886506	0.934218	0.610125	0	0	0
K00437	0.051664	0.036647	0.036886	0	0	0
K00455	0	0.007964	0.007325	0	0.012917	0
K00459	0.085037	0.084597	0.057091	0	0	0
K00483	0.004342	0	0	0	0	0
K00523	0.022535	0.006371	0.005866	0	0	0
K00525	2.80169	2.39588	2.36076	53.498	100.173	2.66416
K00526	2.11292	1.92128	1.27263	64.9717	121.876	3.41178
K00528	2.631	1.95589	2.30998	43.3699	84.9258	2.16651
K00533	0.747555	0.532586	0.509938	0	0	0
K00534	0	0	0.082907	0	0	0
K00537	2.87874	2.23744	1.94977	202.446	369.206	9.86087
K00544	0.235432	0.220729	0.191106	0.177155	0.225643	0.126053
K00547	0.437396	0.347294	0.327077	0	0	0
K00548	2.27602	1.74282	2.03571	29.7872	60.0314	1.70426
K00549	2.41411	2.02916	1.76009	32.6523	64.9968	1.71942
K00554	4.41035	3.91277	4.05485	33.3886	66.7593	1.89246
K00556	0.063047	0.093689	0.077037	41.8988	82.2221	2.37203
K00557	0	0.005628	0.005185	31.9338	63.3169	1.8161
K00558	13.5232	11.4196	10.3791	61.6619	110.706	3.19738
K00560	7.25372	5.64724	5.70955	35.727	66.3776	1.80954
K00563	0.569325	0.556458	0.435487	29.7059	52.0553	1.44658
K00564	1.30533	0.961338	1.26989	31.4749	61.7023	1.53842
K00566	3.6009	2.90474	2.7594	27.5827	52.7178	1.54726
K00567	3.61504	2.99046	4.0445	35.6257	68.6981	1.60014
K00568	0	0	0.008462	32.9723	64.0707	1.71897
K00570	0.065699	0.057414	0.052602	0	0	0
K00571	7.53789	6.23666	5.5989	0.318117	0.633459	0.027299
K00573	0.058255	0.050093	0.018405	37.0759	71.0047	1.94623
K00574	1.50209	1.4144	1.2381	26.3617	47.2268	1.3998
K00575	0.093646	0.034302	0.060747	29.5313	58.5128	1.50796
K00588	3.20828	2.3173	2.4074	0	0.021412	0
K00595	0.583179	0.65848	0.646382	0	0	0
K00598	0.010986	0.009426	0	30.3669	55.481	1.52443
K00599	0.157068	0.120525	0.129151	0.166798	0.054197	0.116326
K00600	4.56682	3.16608	3.35396	31.4506	59.6311	1.52545
K00602	3.1957	2.60718	2.71363	30.9281	63.8113	1.75844
K00603	0.06146	0.022433	0.013761	0.247896	0.384225	0.012774
K00604	4.74807	3.41391	3.3206	35.3608	67.4559	1.97736
K00605	1.86359	1.383	1.43658	32.1497	60.0671	1.77328
K00606	2.93219	2.38754	2.08816	34.9702	67.9536	1.67401
K00609	4.16563	3.56658	3.17776	37.1881	72.2903	2.01948
K00610	1.40726	1.5147	1.38806	56.9324	109.822	3.05825
K00611	0.958413	0.58332	0.721626	70.6055	138.696	3.81464
K00612	0.052365	0.035063	0.043147	0	0	0
K00615	3.3261	2.24572	2.42827	157.753	298.312	8.31739
K00616	0.219434	0.261338	0.266702	69.6216	130.509	3.86101
K00619	0.018126	0.047798	0.058311	0	0	0
K00620	0.232544	0.2151	0.298482	0.179374	0.299115	0.00467
K00625	4.50364	3.87265	3.77249	0	0	0
K00626	1.9048	1.56996	1.22661	61.4162	118.887	2.84629
K00627	0.429155	0.467428	0.390179	27.0951	51.8665	1.49263
K00631	0.005274	0.008798	0.004065	31.4045	61.2389	1.64774
K00632	0.006204	0.009023	0.004159	62.6867	122.781	3.21404
K00633	1.71137	1.43875	1.52389	36.6617	64.4108	1.94793
K00634	0.570563	0.484086	0.496542	0	0	0
K00638	0.038811	0.068525	0.046345	0	0	0
K00639	1.21493	0.886675	0.77311	37.6702	73.5608	1.84129
K00640	5.54826	4.25026	4.10932	40.5801	81.6538	2.28282
K00641	2.16014	1.79825	1.87684	0.006602	0	0
K00645	3.06422	2.66525	2.56545	53.4323	102.31	2.77083
K00647	0.161455	0.121108	0.151439	52.4264	103.274	2.64154
K00648	6.37109	5.11015	5.52789	25.0955	48.5729	1.34122
K00651	0.655747	0.584126	0.411242	36.9545	74.1859	2.05782
K00652	4.62025	3.45213	3.86481	63.4297	128.135	3.44465
K00655	3.99502	3.65959	3.68385	33.5052	65.5851	1.68963
K00656	0.281515	0.211306	0.214885	54.7746	104.281	3.14592
K00657	3.35367	2.4367	2.26827	36.0466	63.9047	1.7192
K00658	0.457819	0.343225	0.378268	61.9117	121.577	3.27908
K00661	6.86041	6.24926	6.01319	39.5714	75.5561	2.45305
K00662	1.00065	0.667422	0.739225	0	0	0
K00666	0.217498	0.143912	0.166291	66.4496	126.283	3.84544
K00673	0	0.006102	0.00562	25.329	48.7399	1.28814
K00674	0.020132	0.042238	0.007669	33.0288	65.4173	1.75978
K00675	0	0.016089	0	30.7288	55.1582	1.53456
K00677	4.15765	3.32656	3.97932	30.8307	56.2664	1.56966
K00681	0.058796	0.052249	0.074757	34.8464	66.5802	1.97675
K00683	2.75375	2.33343	2.08677	0	0	0
K00684	1.35529	1.33147	1.39277	30.7124	59.1346	1.63882
K00688	1.92033	1.50893	1.51665	64.9266	123.646	3.66377
K00690	0.563497	0.477364	0.358384	0	0	0
K00691	1.88379	1.42432	1.23353	0	0	0
K00694	0.02866	0.011933	0.02574	35.2968	68.4263	1.92522
K00697	0	0.004073	0	25.4546	46.603	1.24126
K00700	2.03688	1.5476	1.64405	34.5365	66.5869	1.91935
K00702	0.476608	0.358524	0.361961	0	0	0
K00703	2.26309	1.75678	1.72056	33.3475	64.9406	1.85014
K00705	1.92111	1.52224	1.59516	33.4822	65.6193	1.77773
K00712	3.28348	2.85102	2.60838	0	0	0.00341
K00720	0.105465	0.068105	0.033793	0	0	0
K00721	3.91544	3.24146	2.63319	0	0	0
K00737	0	0.007924	0	0	0	0
K00748	2.57722	2.16797	2.16584	31.4146	59.9212	1.77639
K00754	1.44314	1.20737	1.10299	0.006303	0	0
K00756	0.653428	0.514027	0.527072	0.131094	0.311087	0
K00757	2.57766	2.0806	2.1234	38.767	76.256	2.13188
K00758	0.009966	0.004191	0.003865	30.2349	59.2387	1.57644
K00759	4.45038	3.98446	4.08086	35.992	74.9532	2.64941
K00760	5.85789	5.95153	5.16242	42.685	84.4823	2.4581
K00761	4.79821	4.1043	3.49563	35.9295	72.1878	1.9902
K00762	5.78345	5.08764	4.5886	45.6242	89.211	2.34228
K00763	2.66863	2.09938	1.95716	27.8341	53.225	1.61937
K00764	4.94454	3.9385	4.25837	27.601	53.2872	1.37985
K00765	2.82376	1.92339	2.12418	35.1356	64.3302	1.73205
K00766	1.81389	1.6818	1.90152	27.1251	55.5158	1.4891
K00767	1.76504	1.50718	1.89489	33.1837	64.1573	1.7142
K00768	1.26406	1.02025	1.10635	28.9944	55.6404	1.46714
K00769	0	0.023062	0	51.8721	101.389	2.89166
K00773	3.07241	2.35943	2.24159	32.3673	59.5003	1.75963
K00782	2.23172	1.74348	1.90747	40.6864	77.2949	2.38897
K00783	5.1429	4.51117	3.80003	43.3725	84.0342	2.41794
K00784	5.94108	5.36926	4.89535	30.7961	59.8804	2.0486
K00788	4.98747	4.51811	4.5354	37.8524	75.2052	2.18352
K00789	4.68462	3.54814	3.49331	31.5839	58.1499	1.68835
K00790	5.28775	3.91948	3.86614	32.2727	62.5869	1.744
K00791	5.923	5.14259	4.47423	30.8906	64.8217	1.7499
K00793	3.51275	3.02861	2.94224	30.0723	55.6027	1.58177
K00794	3.35985	2.84483	3.19628	47.6523	97.2979	2.18807
K00795	0.025638	0.022183	0.013386	29.9492	59.7626	1.67834
K00796	3.21811	2.29248	2.90766	38.2635	69.1038	2.10213
K00797	0.020453	0.025274	0.015194	33.9294	66.0061	1.97223
K00798	3.70284	3.24778	3.41153	28.4336	53.4779	1.36944
K00799	0.599734	0.49397	0.458447	146.449	293.059	8.28726
K00800	2.37061	1.95915	1.87406	27.2744	51.8117	1.354
K00801	0.346993	0.287024	0.359844	0.071477	0.022813	0.167554
K00803	0.009452	0	0.003663	30.7216	57.8972	1.605
K00806	4.42022	3.72918	3.94531	35.471	66.3749	1.8758
K00812	4.53607	3.69189	3.96932	0.006513	0	0
K00813	0.006029	0	0	26.1446	50.998	1.33275
K00817	2.47897	1.89997	1.81927	29.4765	56.3344	1.39546
K00820	3.87151	3.00082	2.97026	69.5758	130.679	3.73028
K00821	2.96417	2.81484	2.63355	34.7212	68.9906	1.85628
K00823	0.688292	0.493407	0.531542	0	0	0
K00826	2.74311	2.22544	2.32412	39.0151	75.8356	2.16429
K00831	1.74446	1.42	1.17659	26.8534	51.3406	1.48025
K00832	0.046954	0.059178	0.113454	34.2272	66.404	1.83869
K00833	2.31894	1.96131	2.18381	26.113	50.7886	1.26655
K00835	0.16109	0.102844	0.150953	38.4892	73.6099	2.03898
K00840	0.011691	0	0	25.2544	45.9017	1.29225
K00841	4.49469	3.81273	3.27342	0.104002	0.125488	0.006873
K00845	1.27064	1.12634	1.04577	33.2916	60.8897	1.69214
K00847	4.63347	4.0544	3.79233	143.48	271.828	7.55479
K00848	0.764931	0.588175	0.761643	35.3127	68.5253	1.75171
K00849	4.41817	3.33624	3.53405	27.5173	51.8419	1.38161
K00850	3.86667	2.91258	3.07964	35.0765	71.0342	2.14565
K00852	2.54104	2.02055	1.67759	68.9998	127.227	3.66139
K00853	2.25011	1.80002	1.70572	28.6064	57.8562	1.43087
K00854	2.25284	1.97891	1.80575	68.9912	129.602	3.81475
K00855	0.018139	0	0.007113	36.0476	71.9832	1.96355
K00856	0.113039	0.097334	0.06399	0	0	0
K00857	4.25941	3.15214	3.22642	33.0106	62.4139	1.80117
K00858	4.84228	3.88889	3.64759	33.7755	61.439	1.68028
K00859	5.60171	5.20191	5.30966	38.6903	73.8916	2.18164
K00860	0.064596	0	0.025289	38.3739	74.0028	2.18142
K00864	1.7548	1.29679	1.40291	35.1089	65.6632	1.96701
K00865	1.59546	1.39439	1.50137	98.9819	195.028	5.51959
K00867	1.83236	1.81282	1.4769	37.2364	67.82	2.04797
K00868	1.00867	0.985502	0.630651	58.6796	109.832	3.08364
K00869	1.14705	1.09274	1.01848	0.244538	0.673211	0
K00872	0.10386	0.117807	0.07529	34.7948	69.9974	1.75991
K00873	4.07889	3.36505	3.42116	49.15	89.9415	2.49352
K00874	1.77841	2.03254	1.7004	78.4958	152.308	3.99493
K00876	6.93671	5.10904	5.58453	38.1763	69.0321	2.43171
K00878	0.682652	0.52233	0.589201	32.6874	62.1165	1.37114
K00879	0.186006	0.1313	0.128801	30.0155	56.594	1.55687
K00880	0.013706	0.011512	0.014158	34.8715	69.8461	1.81922
K00881	0.008288	0	0	39.0341	69.9402	2.01007
K00882	3.00561	2.51136	1.83667	29.6062	54.8134	1.4164
K00883	0.008943	0	0.014023	36.9422	74.6239	2.29433
K00884	0	0.006636	0	28.6209	54.9533	1.46527
K00885	0.051049	0.065576	0.093657	34.0506	66.8595	1.87169
K00887	0.79382	0.858402	0.727008	0.101256	0.460306	0.034554
K00891	3.67983	3.20839	3.57077	82.5029	166.011	4.5888
K00892	0.016162	0.004537	0.012549	32.0546	59.8372	1.63431
K00895	1.90363	1.49464	1.49092	0.008523	0	0
K00897	1.27568	1.07108	1.01935	0	0	0
K00901	1.53689	0.811221	0.693642	74.486	142.117	3.79841
K00903	0.642621	0.462286	0.499559	0	0	0
K00904	1.01615	0.953453	0.864495	0.301244	0.713075	0.009864
K00906	0.00774	0.003243	0.008978	32.7912	65.0842	1.71289
K00912	2.26461	1.67499	1.93947	28.1984	53.1923	1.28243
K00919	3.19123	2.67841	2.57959	28.8387	53.3466	1.19324
K00925	3.78991	3.17562	3.11447	27.9791	52.6169	1.35998
K00926	0.659664	0.642711	0.445769	173.913	339.488	9.53303
K00927	4.0069	3.25661	3.36255	30.6807	59.1773	1.79491
K00928	5.19367	4.217	4.01578	32.8464	63.9276	1.81706
K00929	0.202506	0.222836	0.183955	0	0	0
K00930	3.10864	2.86618	2.75965	38.7702	77.1672	2.16178
K00931	3.91258	2.77486	3.04942	29.4212	59.0302	1.86896
K00932	0.005846	0.004931	0.018178	34.9767	66.2775	1.71224
K00933	0.221368	0.07013	0.119633	0.077913	0.065978	0.08468
K00934	0.174535	0.156919	0.216802	0.220439	0.115427	0.111284
K00937	0.946818	0.761912	0.72309	27.7907	51.8917	1.43539
K00938	1.51968	1.20856	1.07453	0.270852	0.652505	0.017765
K00939	5.03409	5.04828	4.81731	33.6441	67.949	1.88962
K00940	2.95836	3.05092	2.63257	49.387	103.753	3.64965
K00941	4.9694	4.38355	4.03107	33.0617	61.3778	1.64918
K00942	7.11679	5.7218	5.05989	47.3597	92.2104	2.61101
K00943	2.33863	2.4577	2.08389	33.0491	62.0447	1.9387
K00945	7.18625	5.50203	5.87467	30.0688	60.0929	1.70179
K00946	2.60603	2.03549	1.92189	34.0545	63.5471	1.77054
K00948	6.25509	5.45991	5.12927	23.7194	45.3834	1.36568
K00949	1.93203	1.396	1.31337	0.389068	0.792277	0
K00950	4.66408	4.71683	4.16941	46.0597	95.1954	2.43753
K00951	0.039995	0.035663	0.009383	29.3344	55.0971	1.6642
K00954	5.22811	3.83331	4.03695	53.0751	107.923	2.60994
K00955	0.084974	0.074445	0.056745	0	0	0
K00956	0.004833	0	0.011249	28.4372	54.5901	1.49836
K00957	0.076574	0.050679	0.0533	35.6688	65.0968	1.88634
K00958	0.016628	0.037362	0.038747	0	0	0
K00962	2.67929	2.24191	2.45461	29.7196	59.0055	1.6978
K00963	1.85904	1.54264	1.42869	56.4928	105.5	2.77142
K00965	1.94566	1.57428	1.35705	29.3805	58.9349	1.52054
K00966	0.161656	0.137556	0.153237	0	0	0
K00968	0.169747	0.103897	0.127412	0	0	0
K00969	5.74411	5.12954	4.11693	34.6697	64.7229	1.69932
K00970	2.60969	2.02652	2.06422	29.2432	56.9913	1.68433
K00971	2.8696	2.56028	2.49977	55.0966	97.953	2.7918
K00973	9.97378	7.90523	8.1268	70.8635	133.491	3.7677
K00974	1.8078	1.34686	1.28332	31.0274	60.64	1.60823
K00975	0.177479	0.164056	0.08898	35.6527	69.3204	2.1444
K00978	0.665174	0.556034	0.601775	0.010643	0	0
K00979	3.14245	2.76073	2.84358	70.3801	133.332	3.7642
K00980	2.00837	1.81865	1.41773	0	0	0
K00981	4.59041	3.72594	3.41379	60.8655	112.67	3.0303
K00982	0.025006	0.026451	0.031552	29.9668	58.4365	1.65633
K00983	0	0.009508	0	33.1641	52.3093	1.47917
K00986	7.16982	5.99309	6.4032	0.227783	0.409747	0.01961
K00989	0.207886	0.220259	0.201149	40.0436	80.5939	1.91663
K00990	0.022107	0.020512	0.030145	29.0981	55.9248	1.50218
K00991	2.67582	2.86867	1.99085	34.492	66.7886	1.64739
K00992	2.20613	1.77534	1.91369	0	0	0.00872
K00995	4.33912	4.03804	4.15646	98.9338	188.211	5.01773
K00996	0	0.007963	0.003672	0	0	0
K00997	3.97173	2.94895	2.67705	64.3597	123.805	3.64608
K01000	4.33389	3.5209	3.65178	32.3781	63.4444	1.83423
K01002	0.008412	0.004684	0.004324	30.2101	58.6677	1.71394
K01005	4.03931	3.12155	3.01492	0.39694	0.673308	0.016443
K01006	2.01764	1.62571	1.69861	0.137821	0.272111	0.013111
K01007	0.71003	0.549159	0.552611	22.1771	41.3337	1.12211
K01008	0.063789	0.054388	0.062696	25.2412	48.0083	1.20124
K01009	0.042723	0.045773	0.025241	0	0	0
K01011	0.027338	0.006345	0	32.6048	59.8602	1.6543
K01012	3.13043	2.60428	3.01603	28.6585	56.4833	1.6069
K01023	0.011076	0	0	32.718	61.1717	1.81707
K01026	0	0	0.006832	31.8068	65.3232	1.69609
K01034	0	0	0.01067	33.9051	66.1443	1.85535
K01042	0.073427	0.045236	0.051652	37.591	73.6868	2.01675
K01048	0.014624	0.018592	0.028535	36.4001	70.4074	1.93697
K01051	2.66104	1.7409	1.87526	27.9364	53.0356	1.51811
K01053	0	0	0.004231	0	0	0
K01056	4.48086	4.21387	3.2856	30.783	62.3314	1.47201
K01057	0.011177	0.038384	0.088168	0	0	0
K01058	2.56163	1.84294	1.85309	36.9999	75.6426	1.95321
K01060	2.01109	1.5507	1.51325	0.129856	0.59834	0.032126
K01061	0.018338	0	0.022263	73.9065	140.568	4.30255
K01066	2.05942	1.64633	1.64539	73.5204	142.022	4.10485
K01069	1.88741	1.83737	1.90841	72.3625	132.238	3.49472
K01070	0.953952	0.485716	0.830082	65.8858	123.676	4.1604
K01077	4.21317	3.37633	3.72453	99.5981	194.152	5.48898
K01079	2.02169	1.82081	1.83285	34.114	69.5584	1.82586
K01081	1.13805	0.861089	0.839485	0.17367	0.403759	0.213105
K01082	0	0.009773	0.008978	35.6957	75.2438	2.10033
K01085	0.604438	0.669829	0.615279	29.4146	55.3479	1.38976
K01087	0.019363	0.007885	0.007253	29.9213	57.1643	1.46119
K01089	2.10636	1.68887	1.86261	27.7456	50.9265	1.35789
K01091	4.51156	3.40147	3.39022	40.3388	78.7283	2.06735
K01092	2.64522	2.10941	2.01655	31.4777	63.4051	1.88058
K01093	0.046109	0.030211	0.0749	26.2567	50.7356	1.34711
K01095	1.50596	1.15979	1.07885	44.6947	86.235	2.02638
K01096	0.82008	0.660875	0.745147	31.6259	58.5006	1.75929
K01101	1.95926	1.59752	1.10293	0	0	0
K01104	8.03023	6.74083	6.22455	0.241583	0.736414	0
K01119	1.5034	1.23149	1.0264	32.9513	63.9448	1.92092
K01126	5.59685	4.89668	3.75452	70.932	134.318	3.54732
K01129	3.26739	2.37599	2.57826	30.7748	57.9308	1.67524
K01133	0.392234	0.19007	0.266732	0	0	0
K01134	0.832699	0.632042	0.668335	0	0	0
K01135	0.367372	0.363383	0.375709	0	0	0
K01136	0.21515	0.205833	0.186547	0	0	0
K01138	0.012907	0.003847	0.003548	62.5906	116.507	3.32063
K01139	6.79239	5.50793	5.75384	31.8217	61.4965	1.76123
K01141	0.014005	0.023675	0.010853	28.2433	53.4341	1.34357
K01142	4.96415	4.05129	3.43315	29.6612	55.5767	1.43769
K01146	0.009425	0	0.014798	33.7295	62.966	2.03881
K01147	0.113276	0.076343	0.046742	23.4184	45.2109	1.10892
K01150	0	0.01048	0.009624	38.2953	68.8385	1.75905
K01151	2.08675	1.66113	1.57822	31.5764	55.1512	1.35958
K01153	6.31941	5.18377	4.8293	0	0.002879	0
K01154	10.5775	9.80588	7.04334	0.229888	0.487777	0
K01155	0.84322	0.753179	0.670273	0	0	0
K01156	1.91812	1.43227	1.42538	0	0.002637	0
K01159	3.23209	2.59376	2.40414	40.3525	73.6662	1.85038
K01160	0.043104	0.082162	0.072518	179.904	345.155	9.02224
K01163	2.10951	1.71577	1.77377	0	0	0
K01169	0.010066	0.02583	0	32.608	63.1134	1.79939
K01173	2.16693	1.77805	2.04267	0	0.01395	0
K01174	0.544615	0.504542	0.387509	0	0.024408	0
K01175	0.010862	0.009315	0.033853	33.047	63.9457	1.52184
K01176	5.85785	4.90415	5.17726	62.9094	117.229	3.37205
K01179	5.14621	4.36368	4.4448	0	0	0.007671
K01181	3.19766	2.70346	2.80658	0	0	0
K01182	0.649858	0.51372	0.508555	0	0	0
K01183	1.43394	0.88554	0.79802	0.005992	0	0
K01185	10.6089	11.1523	9.02506	168.278	314.026	8.18893
K01186	0.43305	0.47052	0.43135	0	0	0
K01187	9.75213	7.78008	7.34873	29.8448	57.6795	1.63847
K01188	0.206082	0.130146	0.192071	0.109318	0.09652	0.126643
K01190	18.5845	15.18	15.787	27.4917	53.2312	1.49514
K01191	0.00585	0.016029	0.006515	0.212714	0.506536	0.010367
K01192	0.033707	0.022089	0.04454	0	0	0
K01193	2.92169	2.70381	2.55846	63.6141	114.21	3.25364
K01194	0.602688	0.546102	0.490455	61.1563	116.129	3.42032
K01195	0.904523	0.606033	0.530742	23.9562	44.0294	1.15126
K01197	1.03604	0.750782	0.789818	0	0.002842	0
K01198	7.45578	5.74433	6.18837	0.006739	0.003358	0
K01200	2.10045	1.73834	1.73325	0.308518	0.757867	0.026881
K01201	1.99007	1.8373	1.65176	0	0	0.003511
K01205	1.17887	0.822285	0.9986	0	0	0
K01206	3.66082	2.98912	3.03002	0.254214	0.682264	0.030222
K01207	1.37014	0.963682	1.05462	28.594	54.6135	1.53471
K01208	4.29212	3.5618	3.47135	0.094804	0.163483	0
K01209	7.08789	5.83666	6.05783	0.248684	0.5721	0.014618
K01212	1.13093	0.849533	0.801761	0	0	0
K01214	0	0	0.002418	0	0	0
K01215	1.18495	1.00799	0.778168	0	0	0
K01218	4.04169	3.22139	3.3817	0.012115	0	0
K01220	0.070519	0.053976	0.071987	0	0	0
K01222	0.095091	0.058861	0.080312	28.486	49.2875	1.32978
K01223	5.12571	3.98363	3.56169	128.955	234.999	6.63861
K01224	1.70244	1.18249	1.4787	0	0	0
K01226	0.995321	0.947442	0.795156	33.0208	61.801	1.88656
K01235	1.43998	1.11022	1.21918	0	0	0
K01236	0	0	0.00287	0	0	0.002829
K01239	1.67638	1.51344	1.24812	0	0	0
K01241	0.009314	0.011797	0.007272	27.797	50.4451	1.44549
K01243	4.43648	3.4801	3.58697	37.0121	68.601	1.82222
K01246	3.51865	2.95282	2.71372	46.5962	86.986	2.47384
K01247	0.611442	0.523481	0.611016	32.518	61.9714	1.4414
K01250	0.4787	0.489722	0.412528	33.0861	61.8846	1.79911
K01251	0.479012	0.266481	0.435654	0	0	0
K01255	0.105073	0.077272	0.074287	31.223	64.0916	1.70769
K01256	1.50577	1.26687	1.1841	24.6623	46.9413	1.28643
K01258	5.26808	4.17231	4.33097	26.7438	50.7303	1.30096
K01259	1.8017	1.75365	1.44771	0	0	0
K01261	0.240116	0.186642	0.212837	0.414433	0.670323	0.027814
K01262	5.63872	4.3843	4.63093	31.5146	58.4319	1.69408
K01265	4.54111	3.94764	4.07094	33.5011	65.1878	2.00963
K01267	2.04511	1.79854	1.70914	0	0	0.004095
K01269	0.091911	0.017962	0.049632	0	0	0
K01270	3.51458	2.82724	2.77502	30.8784	58.6098	1.80879
K01271	4.04418	3.28069	3.52792	35.6829	67.5035	1.72952
K01273	0.467701	0.300853	0.319464	0	0	0
K01274	1.64347	1.49211	1.13396	0.057701	0.224156	0
K01277	2.09535	1.65964	1.66919	0	0	0
K01278	4.78	3.69089	3.96697	0	0.003368	0.002116
K01281	1.47061	1.39983	1.10651	0	0	0
K01284	4.13042	3.24145	3.3657	25.1203	45.1342	1.17243
K01286	0.675718	0.586393	0.637359	0	0	0.004566
K01295	0.062023	0.020368	0.052289	0	0	0
K01297	2.32975	2.01623	1.94361	27.1882	51.7814	1.43784
K01299	0.068206	0.057285	0.049314	0.106456	0.23762	0.012227
K01303	0.071877	0.065875	0.050225	0.130292	0.190465	0.019989
K01304	1.72749	1.44863	1.32304	0.139134	0.561981	0
K01305	0.056878	0.069097	0.04936	31.7975	61.6055	1.72557
K01308	0.247287	0.167707	0.076679	0	0	0
K01322	1.99063	1.71037	1.48324	0.003146	0.003964	0
K01338	2.49095	2.16567	1.97255	27.5481	50.7851	1.48211
K01354	0.003159	0.005282	0.012169	26.3581	46.2755	1.21889
K01355	0.008012	0.006807	0.006266	35.2052	60.2522	1.75697
K01356	2.65621	2.77657	2.20142	124.904	230.706	5.9243
K01358	5.78327	4.5072	4.63843	38.5535	71.3901	1.93443
K01361	1.24584	1.06564	0.880432	0	0	0
K01366	0.162434	0.105424	0.150465	0.06135	0.078115	0.188507
K01372	11.7689	10.2415	9.07347	0.136283	0.305164	0
K01407	0.008704	0.001812	0.003346	29.5018	54.4806	1.61975
K01409	4.92865	3.89856	3.71601	34.6857	66.8334	1.87771
K01414	0.38337	0.299375	0.31592	34.934	68.6938	1.88722
K01419	1.15935	1.03505	0.775591	50.0675	102.671	3.15433
K01420	0.069069	0.017601	0.013791	26.1402	51.335	1.40008
K01421	0.501749	0.467486	0.505969	0	0	0
K01423	0.027832	0.042891	0.014295	29.3127	54.6526	1.59858
K01424	4.65109	3.36311	3.36971	61.5592	112.168	3.07096
K01425	4.40712	3.90869	3.75676	60.0433	115.156	3.21041
K01426	0.520084	0.470221	0.404982	25.7108	48.2973	1.1849
K01428	1.95427	1.34565	1.4449	0	0	0
K01429	2.57104	2.4898	2.1819	0	0	0
K01430	3.60624	2.40726	2.87429	0	0	0
K01432	0.265512	0.241015	0.242851	0	0	0
K01433	0.883267	0.673242	0.694624	28.1536	52.436	1.43729
K01438	1.98864	1.85609	1.77199	33.7621	66.7425	1.66611
K01439	2.12555	1.88506	1.76737	31.3867	58.9035	1.67936
K01442	5.21775	3.81281	3.55604	0.24972	0.382073	0.012022
K01443	1.72718	1.61092	1.30444	28.6167	55.2221	1.45268
K01444	0.09078	0.105247	0.142077	0.268376	0.469352	0
K01447	8.33293	7.75014	7.24948	1.19338	1.46222	0.042399
K01448	4.30992	3.57578	3.56343	93.9999	182.709	4.89205
K01449	0.369675	0.31515	0.232495	0	0	0
K01451	0.059823	0.060413	0.069425	35.5948	68.7038	1.98115
K01460	0.007098	0.002971	0	32.2422	60.427	1.62048
K01462	7.3088	6.79849	6.01448	49.2152	91.0903	2.73273
K01463	0.01273	0	0	37.4164	69.2424	1.70413
K01464	0.005009	0.008426	0.003885	29.3788	56.344	1.63654
K01465	4.32733	3.52284	3.27285	27.1393	50.9459	1.44134
K01466	0.01023	0.008608	0.007937	29.1243	54.5555	1.67697
K01467	0	0	0.009624	32.4341	64.4753	1.86895
K01468	1.3707	1.07447	1.13795	0.094709	0.164256	0
K01470	0.031517	0.035997	0.016734	0	0	0
K01473	0.138374	0.102894	0.088416	0	0	0
K01478	0.600007	0.56987	0.422022	32.6902	61.0647	1.87778
K01480	0.083904	0.081422	0.133948	32.8776	64.1735	1.85315
K01483	0	0	0.018862	42.0403	82.5679	2.20315
K01484	0.005198	0.00875	0.008068	25.9357	48.3936	1.29987
K01485	0.711641	0.514637	0.500698	31.1434	59.21	1.51284
K01486	0.075895	0.046623	0.092423	33.6952	67.5883	1.68822
K01487	1.57703	1.31723	1.23037	34.4077	63.5695	1.72707
K01488	0.007541	0	0.005866	26.2479	49.682	1.2432
K01489	4.06475	4.20356	4.02335	29.2753	55.5719	1.42966
K01491	4.76519	3.83383	3.77263	32.0365	63.3046	1.93563
K01493	5.75083	4.67667	4.06364	0	0	0
K01494	0	0.014484	0	35.2364	69.0875	1.57372
K01495	2.20137	2.29817	2.19326	35.4753	66.2265	1.87211
K01496	0.495544	0.353602	0.281917	0	0	0
K01497	0	0.023777	0	29.3213	55.3327	1.63777
K01507	0.564697	0.396881	0.324964	39.9027	84.6827	2.72787
K01512	3.31937	2.32707	2.40844	73.3553	143.253	3.45713
K01515	4.24221	3.78402	4.21263	41.3168	81.0937	2.25511
K01518	3.13232	2.3541	2.02161	0	0	0
K01519	1.15834	0.563757	0.445585	0.339864	0.478742	0.596516
K01520	57.6168	52.9818	52.0201	91.1638	139.003	51.8043
K01521	0	0.009482	0.026137	41.2129	78.2002	2.0207
K01523	0.114695	0.164515	0.197826	0	0	0
K01524	2.41959	1.86718	1.66783	63.159	121.668	3.36629
K01525	0.030198	0.051054	0.007916	36.3386	68.6243	2.04291
K01527	1.48996	1.32502	0.741565	0.411736	0	0.705192
K01529	0.038044	0	0.015336	43.2848	91.3304	2.57682
K01531	0.023263	0.003875	0.005352	30.8101	59.3466	1.61578
K01533	0.199106	0.229317	0.230846	0.079331	0.159166	0.004818
K01534	1.18284	0.93148	0.980935	32.2476	64.0379	1.77295
K01535	1.00438	0.860186	0.651958	0	0	0
K01537	6.74973	5.56686	5.27241	0.216978	0.557526	0.028931
K01546	0.510725	0.383293	0.367531	28.7143	57.4266	1.50107
K01547	0.358349	0.327041	0.382876	26.9204	51.341	1.34721
K01548	0.498079	0.571228	0.56852	35.5994	74.8002	1.84382
K01552	3.32437	2.57982	2.15709	0.080736	0.214179	0.007605
K01557	0	0.011714	0	28.4134	54.1792	1.42393
K01560	0.084047	0.026998	0.04136	0.132565	1.02482	0
K01565	0.060818	0.025979	0.036096	0	0	0
K01575	1.5419	1.79737	1.18191	0	0	0
K01577	3.83884	2.78091	2.84382	29.345	52.7839	1.52189
K01579	3.60409	4.01608	2.90368	65.5494	126.922	3.3555
K01580	1.48468	1.29228	1.18343	54.9633	107.891	2.70919
K01581	1.56282	1.21249	1.24195	61.6161	111.898	3.05772
K01582	0.00604	0.005048	0.016326	64.0935	118.276	3.41776
K01584	0.005666	0.009465	0.006554	34.1153	64.6332	1.78898
K01585	1.8939	1.46252	1.4828	29.486	55.0145	1.44629
K01586	4.00378	3.14439	3.40689	33.5916	62.5179	1.6779
K01588	4.26802	3.56509	3.52236	23.3785	49.8098	1.17738
K01589	1.1899	1.23998	0.973785	31.3385	64.7217	1.74799
K01591	4.50532	3.69441	3.68483	27.6638	54.5499	1.25564
K01595	0.815584	0.72698	0.630394	30.4157	61.3912	1.6726
K01596	0.187479	0.16126	0.111624	0	0	0.002617
K01597	1.71666	1.3446	1.18821	0.118274	0.278723	0
K01598	0.339046	0.137308	0.166956	0.142008	0.359018	0.014599
K01599	0.255113	0.186539	0.154379	35.6233	70.9105	2.12257
K01604	1.84556	1.53428	1.47195	0	0	0
K01607	9.10431	7.42326	7.37744	0.282791	0.587515	0.109565
K01608	0.003728	0.003122	0.002981	59.9965	116.034	3.16714
K01609	2.59557	1.94486	2.26173	0	0	0
K01610	3.4951	3.04413	2.83669	34.0954	66.6472	1.95059
K01611	0.020562	0	0.00809	33.8511	65.0723	1.89818
K01613	7.36214	6.03907	6.23385	34.9178	70.3812	2.00144
K01619	3.06291	2.94513	2.74225	38.1166	74.2785	1.95853
K01620	0.897293	0.808887	0.789154	27.5703	54.0811	1.51144
K01621	1.68512	1.19475	1.19458	0.114442	0.278604	0.004241
K01624	4.24872	3.70794	3.97843	144.348	270.559	7.47673
K01625	2.36232	1.79299	2.08027	35.1436	67.4896	1.56755
K01626	0.311445	0.294991	0.271146	151.37	275.234	7.79135
K01627	2.03948	1.67478	1.75752	29.9971	57.3003	1.57274
K01628	0.193765	0.140477	0.208171	39.142	71.8466	2.20647
K01629	0.786142	0.502562	0.480269	40.1441	78.7796	2.00632
K01630	0.058332	0.02438	0.060781	38.1851	73.664	1.99898
K01633	3.99988	3.32941	3.53045	66.2817	139.682	3.56034
K01635	1.6437	1.41986	1.03195	0	0	0
K01637	0.005313	0.004473	0	33.2644	63.239	1.80172
K01638	0.014391	0.009953	0.011123	62.5411	123.856	3.7296
K01639	0.555918	0.607506	0.515242	35.5521	66.4272	1.93381
K01641	1.69194	1.3643	0.993286	0	0	0
K01643	0.079189	0.051988	0.061401	28.7708	55.5252	1.44843
K01644	0.195797	0.070258	0.120831	29.6773	58.8357	1.60516
K01646	0.091072	0.078937	0.140598	79.2414	149.93	4.45076
K01647	0.289059	0.220786	0.209869	29.9906	55.5763	1.47147
K01649	2.6379	2.15338	2.25753	30.0461	59.1431	1.60743
K01652	2.89841	2.33165	2.3246	94.8347	184.909	5.1155
K01653	2.44492	2.05171	2.10609	197.058	366.041	9.45234
K01654	0.014298	0	0	36.4299	58.5417	1.9725
K01657	1.96748	1.72895	1.58641	24.726	47.7084	1.14259
K01658	2.6203	2.20533	2.1968	0	0	0
K01659	0.011987	0.010409	0	30.7286	59.2261	1.67842
K01661	3.01971	2.39254	2.52416	29.5213	58.2378	1.43474
K01662	4.79531	3.79752	3.75368	28.3116	53.5464	1.4853
K01665	0.878276	0.624981	0.752004	25.9848	46.6903	1.35847
K01667	0.10577	0.05095	0.105352	35.885	68.4786	1.9139
K01668	0.136045	0.078838	0.130879	0	0	0
K01669	0.004869	0	0.003775	27.7097	53.7613	1.67119
K01671	0.00882	0.007513	0	37.9888	76.2397	2.12881
K01673	1.67055	1.88898	1.47643	38.0694	73.6347	1.93598
K01676	2.22645	1.79043	1.90826	56.8065	106.169	2.94499
K01677	0.037701	0.024134	0.025712	0	0	0
K01678	0.035582	0.078101	0.021799	0	0	0
K01679	1.70662	1.50253	1.24874	22.5814	43.2799	1.1302
K01681	0.38803	0.297291	0.280565	50.1857	95.441	2.64208
K01682	0.00242	0.004036	0.005591	29.4112	55.835	1.51074
K01684	0	0.005326	0.004908	37.334	72.5926	1.88435
K01685	0.835981	0.639304	0.771881	30.1335	59.7279	1.6407
K01686	1.56274	1.07861	1.22607	32.8804	63.8388	1.79352
K01687	2.12525	1.87243	1.96985	30.8572	62.5406	1.71235
K01689	5.41861	4.63913	4.47584	31.1893	56.9441	1.75684
K01690	0	0.003062	0.002826	26.4882	47.6902	1.18881
K01693	0.434896	0.206934	0.345314	0	0	0
K01695	2.31189	1.70877	2.05074	27.8998	49.1628	1.29712
K01696	2.85377	2.41137	2.49953	25.7477	49.4849	1.14865
K01697	0	0.003837	0	0	0	0
K01698	0.242735	0.300173	0.289313	31.9141	60.8567	1.72486
K01703	2.68706	2.13397	2.18855	31.2158	62.8437	1.67804
K01704	2.98222	2.43321	2.53776	44.5015	86.761	2.40053
K01706	0.005387	0.004293	0.004183	31.662	57.5634	1.52613
K01708	0.017251	0.003619	0	32.8732	63.4999	1.85454
K01709	0.942507	0.695372	0.789946	0	0.009248	0
K01710	8.06827	6.19828	6.37294	65.5365	123.909	3.49131
K01711	3.13452	2.52242	2.85304	29.7374	54.8025	1.46004
K01712	1.45416	1.33003	1.35663	0	0	0
K01713	0.042023	0.026998	0.049632	0	0	0
K01714	3.61503	3.15788	3.17158	107.993	205.265	5.89587
K01715	0.104932	0.092154	0.075659	37.5525	74.8403	1.88271
K01719	2.40777	2.036	2.12581	40.7135	80.5911	2.16876
K01720	0	0.003981	0.007344	29.8225	57.4209	1.55023
K01726	3.29254	2.42166	3.16751	43.6981	78.8013	2.19067
K01728	1.00425	0.665848	0.84996	0	0	0.002737
K01733	2.73911	2.03748	2.07051	31.2391	61.1278	1.75886
K01734	1.21402	1.23323	1.30449	40.2279	75.7456	2.04712
K01735	2.55413	2.35992	2.20806	35.3799	72.068	1.81574
K01736	3.22545	2.70862	2.71465	30.3328	56.2785	1.46793
K01737	3.63383	2.96937	3.29903	67.7878	135.58	3.62383
K01738	4.63883	3.83425	3.85099	31.6277	57.7966	1.71168
K01739	0.011763	0	0.009145	33.9619	67.5271	1.85854
K01740	4.98439	3.93659	4.44437	0	0	0
K01744	1.18895	0.841461	1.04448	31.2986	63.0705	1.77284
K01745	1.59622	1.17029	1.23757	0.060239	0.250141	0
K01749	0.371107	0.285256	0.382584	34.4791	70.0174	1.8458
K01751	0.069893	0.031284	0.069586	30.354	59.4918	1.7946
K01752	3.5333	2.8547	2.73281	88.6547	169.008	4.22678
K01753	0.005269	0.008872	0.004255	31.6591	59.1973	1.66325
K01754	1.70447	1.25512	1.53629	65.6172	131.184	3.56707
K01755	3.05717	2.55432	2.75926	32.6094	65.7325	1.79963
K01756	4.49587	3.78974	3.77403	25.2248	49.6341	1.2963
K01759	4.3967	2.98333	3.42414	43.8158	78.3456	2.13547
K01760	0.621375	0.626548	0.642626	34.541	64.5282	1.9834
K01766	0.011626	0	0	31.6708	63.1614	1.65704
K01768	1.80309	1.64101	1.82986	0	0	0
K01770	3.50784	2.64031	3.14583	49.2485	96.0639	2.78426
K01772	0.647633	0.480662	0.535542	32.3348	59.8633	1.73215
K01774	0.020879	0.018524	0	45.8207	88.5029	2.37087
K01775	2.239	1.88813	1.72463	60.8366	120.983	3.32678
K01776	4.364	3.37776	3.42958	36.3669	72.2599	2.09163
K01778	4.20111	3.06052	3.29777	36.2127	73.8472	1.81371
K01779	1.7047	1.65534	1.30943	0.116857	0.224152	0.014027
K01780	0.065654	0.008004	0.07362	0	0	0
K01782	0.00604	0.007571	0.004659	29.5722	54.2937	1.4766
K01783	4.57592	3.29394	3.79523	73.5825	136.283	4.15512
K01784	5.74011	5.04704	4.59073	27.6673	52.3004	1.51824
K01785	9.92662	7.56892	7.90024	102.435	193.589	5.37692
K01787	0.384549	0.222592	0.271473	0	0	0
K01788	1.65874	1.35595	1.06323	36.7781	76.2623	1.93297
K01790	8.75905	8.18897	7.40541	37.2636	63.7579	1.9303
K01791	4.45984	3.51149	3.60935	36.4344	71.0787	1.93824
K01792	0.195062	0.149945	0.183893	29.0801	52.8088	1.4226
K01798	2.01706	1.46202	1.50499	0.003019	0.003345	0
K01802	6.49712	8.37469	7.62409	1.44926	0.751353	1.44669
K01803	7.21317	5.4024	4.90928	40.3212	79.3466	3.19881
K01804	2.41137	1.72685	1.78806	28.7461	54.9161	1.62358
K01805	2.10996	1.71315	1.8325	35.7579	71.1277	2.1355
K01807	2.05841	1.72689	1.57077	37.1754	68.3574	2.09597
K01808	2.80189	2.56873	2.78095	129.365	253.31	7.87155
K01809	3.6687	2.95572	2.86042	26.2089	48.4172	1.31297
K01810	4.20555	3.38617	3.4773	32.989	64.426	1.78528
K01811	4.2696	3.39086	3.45703	35.6226	69.1292	2.03447
K01812	1.80187	1.28422	1.43906	31.3835	60.5501	1.55751
K01813	0.807852	0.642342	0.698781	34.4564	66.251	1.74993
K01814	2.79368	1.84558	2.13389	32.7161	65.7156	1.64669
K01815	1.89681	1.60391	1.54923	36.5455	68.9214	1.9831
K01816	0	0	0.008272	77.0641	137.602	4.11621
K01817	1.07093	0.957754	1.17622	0	0	0
K01818	0.410963	0.30355	0.404257	29.6618	57.2796	1.55428
K01819	0.179137	0.153875	0.114674	54.5254	103.496	2.51848
K01821	13.4075	10.0104	14.205	0	0	0
K01823	4.61386	4.45474	4.30058	80.0631	143.649	5.15225
K01825	0.002772	0.006944	0	32.1623	64.8393	1.75256
K01829	0.165499	0.140534	0.123214	0	0	0
K01834	7.86765	7.99464	6.04901	32.9923	62.9569	2.12221
K01835	3.97993	3.06864	2.89345	27.9937	54.423	1.5049
K01838	6.64752	5.05508	4.62754	29.9405	57.548	1.41801
K01839	2.04152	1.80159	1.64612	68.2778	130.252	3.78516
K01840	2.14458	1.66918	1.92912	53.1677	99.5924	2.62956
K01845	0.291653	0.264106	0.3074	29.9877	60.1433	1.82227
K01847	3.96228	2.86259	2.89977	0	0	0.002721
K01848	0.006701	0.011336	0.010443	33.5107	61.6431	1.69481
K01854	2.42501	1.91593	1.83917	0.178493	1.00771	0.004764
K01857	0.032234	0.027146	0.033369	0	0	0
K01858	2.51248	1.8389	2.18957	0	0	0
K01866	4.88451	4.26104	3.99792	23.4422	44.3139	1.19787
K01867	5.01774	4.52573	3.91752	36.2554	68.7777	2.21419
K01868	3.87789	3.09137	3.05394	24.5339	45.1569	1.08965
K01869	4.01363	3.31234	3.35342	27.1942	51.7636	1.49037
K01870	3.06015	2.49634	2.33497	28.5761	56.8776	1.64363
K01872	3.55229	2.88507	2.92659	26.5576	49.6645	1.41707
K01873	3.76799	3.08329	2.96168	29.6686	57.4956	1.55685
K01874	4.28533	3.49912	3.38677	26.7092	50.0136	1.38617
K01875	4.6922	3.68752	3.78798	26.108	53.1183	1.38285
K01876	4.21793	3.43481	3.2282	24.0068	44.8039	1.23233
K01878	1.7268	1.21594	1.16597	40.3673	79.2493	2.35917
K01879	1.42311	1.16624	0.921864	31.7003	62.8153	1.67102
K01880	2.52933	2.112	2.09585	0.004615	0	0
K01881	3.44654	2.63559	2.56279	27.1856	54.239	1.50513
K01883	4.25089	3.36488	3.47315	28.7647	57.3237	1.50922
K01885	4.20225	4.14464	4.03391	29.1166	54.0051	1.44621
K01886	2.05752	1.57884	1.73622	26.9394	50.0304	1.36414
K01887	4.07589	3.44232	3.36501	25.9709	47.344	1.28512
K01889	3.81161	3.57298	3.65565	26.5304	50.9636	1.31107
K01890	4.17715	3.20828	3.32121	23.2825	43.1077	1.01915
K01892	3.97158	3.2331	3.05329	28.7253	55.6138	1.4022
K01893	4.21856	3.3512	3.46236	26.8048	51.4741	1.24906
K01894	0.169736	0.21175	0.145593	33.5298	65.1838	1.90336
K01895	1.27278	1.14978	1.1757	32.9629	65.5038	1.75252
K01897	6.11626	4.66391	4.98604	25.0778	45.9097	1.19637
K01900	0.090468	0.072655	0.169421	0.091255	0.1436	0.110449
K01902	0.282081	0.165078	0.225741	73.9096	136.848	3.71723
K01903	0.22549	0.165139	0.158453	65.2513	128.168	3.26088
K01908	0.003523	0.008847	0.005443	29.0088	57.0755	1.52655
K01910	0.066986	0.034551	0.031882	29.3339	57.4699	1.63979
K01911	2.84498	2.4843	2.55419	28.5033	56.5152	1.39122
K01912	0.135689	0.142109	0.126217	0	0	0
K01914	3.99663	3.43281	3.13149	35.4255	70.3667	1.9059
K01915	5.48158	4.72487	4.94019	34.8744	67.3905	2.08697
K01916	2.02542	1.76854	1.45995	29.2884	54.3603	1.39117
K01918	2.6825	2.02899	2.24692	34.1322	68.5937	1.72155
K01919	1.31135	1.10523	1.02886	29.0159	56.05	1.50034
K01920	0	0	0.012585	35.9089	66.7446	1.85642
K01921	3.95445	3.32183	2.76701	69.3013	131.472	3.56407
K01923	4.92509	3.63513	3.77583	36.1945	69.6776	1.76305
K01924	4.41063	3.74673	3.7042	30.4192	60.1062	1.67727
K01925	4.26596	3.57275	3.40873	30.3988	61.1739	1.66138
K01926	4.56892	3.71051	3.31021	0.361137	0.574244	0.045776
K01928	4.7628	3.81747	3.80484	29.3266	57.6316	1.59167
K01929	3.93349	2.97386	3.04153	29.1859	59.5814	1.47896
K01933	3.42239	2.70891	2.79154	32.6125	59.8979	1.82431
K01934	3.68876	3.73454	3.13137	40.3181	74.9479	2.05495
K01935	2.27897	1.78433	2.23367	63.7884	121.159	3.26227
K01937	4.06644	3.12364	3.01608	30.7402	57.7018	1.65339
K01938	1.99144	1.69567	1.38133	0.107628	0.329864	0
K01939	4.6301	3.45268	3.63606	30.4609	61.5037	1.71719
K01940	3.19286	2.6811	2.60758	33.3568	64.1668	1.81269
K01945	3.76164	2.92165	3.24998	32.825	66.0212	1.66699
K01950	2.8109	2.02361	2.23314	0	0	0
K01951	4.76845	3.85262	3.67663	26.4374	50.0056	1.35945
K01952	2.28582	1.84078	1.93478	26.6186	51.5957	1.29208
K01953	2.76639	2.26361	1.89569	29.0604	54.4296	1.47936
K01955	7.1622	6.05703	5.69821	27.8784	55.8273	1.4736
K01956	5.46465	4.24909	3.60134	31.3977	60.9422	1.44895
K01958	0.061575	0.036001	0.042214	0	0	0
K01959	0.030189	0.05067	0.050081	0	0	0
K01960	2.45014	1.82759	1.79015	0.002915	0	0
K01961	0.737657	0.59963	0.527358	31.1513	62.1705	1.80825
K01962	0.924008	0.825879	0.699394	33.041	62.6874	1.62911
K01963	0.882197	0.848691	0.632883	29.6508	56.8074	1.4626
K01966	0.15324	0.116128	0.123361	0	0	0
K01972	3.50038	2.91941	2.87088	66.5498	126.458	3.65548
K01974	0.056979	0.006033	0.027781	35.0454	71.8708	2.0034
K01975	0	0	0.017316	41.2841	82.5177	2.85036
K01989	3.01622	2.23462	2.28985	0.096417	0.39447	0.013891
K01990	13.7623	11.7795	9.75259	38.0918	70.8478	2.17065
K01991	3.28485	2.83463	2.85032	28.8319	52.9721	1.37157
K01992	12.8304	11.023	9.39693	78.3184	148.689	4.25502
K01993	2.23062	1.96532	2.21379	35.3032	74.4631	1.96269
K01995	0.20744	0.253562	0.161842	44.0143	82.7106	2.0384
K01996	0.290342	0.160546	0.142826	39.8476	78.957	2.16817
K01997	0.235645	0.208122	0.266746	38.5828	73.7181	2.06059
K01998	0.319394	0.19501	0.183714	34.9919	69.0314	1.91373
K01999	0.291546	0.172869	0.212144	72.4014	142.598	3.8773
K02000	0	0.012346	0.00463	35.2429	64.4621	1.87372
K02001	0.006943	0	0	31.593	60.2463	1.62159
K02002	0	0.012478	0	33.7637	60.5409	1.66214
K02003	20.6537	17.4333	16.7016	37.012	71.4967	1.69594
K02004	16.6908	14.1904	13.5868	29.4258	60.4586	1.66152
K02005	6.62709	5.53161	5.61689	0.00716	0	0.021785
K02006	2.2352	1.90455	1.98631	0	0	0
K02007	2.06048	1.84416	1.94006	0.015891	0	0
K02008	1.91288	1.56158	1.62557	0	0	0
K02009	0.029886	0.042589	0.03916	0	0	0
K02010	0.033739	0.039959	0.015776	0	0	0
K02011	0.02012	0.043861	0.015564	0	0	0
K02012	0.053061	0.032063	0.064866	0	0	0
K02013	0.843913	0.765432	0.525721	100.939	196.639	5.34226
K02014	6.45479	5.2069	5.37594	138.306	262.172	7.61426
K02015	0.708393	0.503015	0.339992	133.794	255.582	6.88267
K02016	0.493216	0.485711	0.328904	96.3196	186.085	5.05036
K02017	0.079685	0.078481	0.067663	27.9487	53.9525	1.56291
K02018	0.142278	0.056174	0.103403	34.2816	65.945	1.81581
K02019	0.234057	0.009713	0.048616	79.2285	160.876	4.21969
K02020	0.055231	0.079944	0.097791	33.032	66.5458	1.77241
K02024	0.005212	0.004537	0	33.5239	65.2083	2.01952
K02025	1.11218	1.13632	0.815177	29.7165	55.2388	1.40469
K02026	1.28035	1.17378	0.803049	28.0616	55.5251	1.51269
K02027	2.48962	1.89705	1.68908	26.7763	51.7896	1.48447
K02028	2.27627	1.98164	1.63015	0.21459	0.378781	0
K02029	2.24023	1.87171	1.67643	0.14738	1.03694	0
K02030	3.20413	2.93757	2.41147	0.191197	0.166792	0.023831
K02031	1.38625	1.161	0.951304	39.4239	75.1403	2.02365
K02032	1.7887	1.48899	1.1641	42.8668	81.6538	2.03099
K02033	1.32927	1.30782	0.9055	34.2142	67.6425	1.87142
K02034	1.33897	1.01884	0.924188	37.5499	76.6031	1.87497
K02035	4.39679	4.12999	3.1257	69.1605	132.987	3.79737
K02036	3.50158	3.20664	2.82778	37.5899	71.3229	2.06089
K02037	2.18791	1.72976	1.67721	37.6742	74.7786	2.11471
K02038	2.13146	1.62408	1.51178	39.7405	76.2147	2.27289
K02039	2.29911	1.84836	1.55358	38.7177	77.8243	1.80202
K02040	1.94025	1.62304	1.53759	37.6675	71.8357	2.23309
K02041	1.6508	1.22116	0.912394	37.3208	75.2506	2.16486
K02042	2.8606	2.62472	2.00541	37.6606	77.4073	1.81518
K02043	0	0	0.00926	41.2247	85.4874	2.12539
K02044	2.88021	2.76308	1.89147	37.9769	76.0335	2.42251
K02045	0.106945	0.057918	0.090356	27.5043	53.7285	1.48575
K02046	0	0	0.007551	32.825	66.3861	1.65459
K02047	0	0.007658	0.007045	31.3822	62.1379	1.49409
K02048	0.007396	0	0.005752	31.0646	58.2281	1.4946
K02049	0.051817	0.096478	0.130238	0	0	0
K02050	0.07916	0.058278	0.107084	0.688639	1.33375	0.051083
K02051	0.220581	0.201657	0.183048	0.342678	0.596864	0.010919
K02052	0.007396	0.00627	0.005774	28.7909	53.1901	1.3543
K02053	0	0.0088	0	26.3853	52.3127	1.31798
K02054	0	0.006925	0	28.9775	53.2804	1.34116
K02055	0.006326	0	0.004924	27.0228	51.791	1.14988
K02062	0.049608	0.021383	0	36.4982	77.2821	2.17095
K02063	0.004191	0	0.006486	28.9776	59.8576	1.46891
K02064	0	0.006527	0.01202	32.602	62.3811	1.86947
K02065	2.21174	1.76985	2.01947	38.3028	73.6478	1.9166
K02066	2.10223	1.94547	1.90041	41.677	83.0831	2.22634
K02067	2.12343	1.78997	1.90482	43.9999	88.3456	2.60774
K02068	0.213562	0.254856	0.28851	37.4125	67.8109	1.98728
K02069	0.191135	0.189678	0.198335	33.0968	59.8696	1.832
K02071	1.98664	1.56142	1.35006	31.8382	63.3426	1.55935
K02072	2.03647	1.81476	1.62516	39.5053	75.4134	2.29061
K02073	2.96269	2.72791	1.99003	76.7583	148.11	4.27356
K02074	2.2021	2.17604	1.98096	0	0	0
K02075	2.10201	1.84198	1.66968	0	0	0
K02076	1.01562	0.717439	0.804783	0.129824	0.194119	0
K02077	3.0982	2.92453	1.95589	0	0	0
K02078	13.2347	12.0301	10.6327	383.579	660.362	15.6252
K02079	0.00641	0	0	32.2434	64.7011	1.90832
K02080	0	0.009261	0	38.5295	74.1992	1.98145
K02081	0.306226	0.306965	0.277208	75.6988	140.831	4.11294
K02082	0.030381	0.036462	0.108566	71.2357	134.401	3.71817
K02083	0.005758	0	0	31.0907	59.6189	1.72779
K02086	2.10865	2.14416	1.54913	0	0	0
K02088	0.170132	0.196276	0.198751	0.03036	0.078471	0.13352
K02099	1.12179	0.994974	0.902009	63.7114	118.456	3.17095
K02100	1.16704	1.06106	0.935077	30.7015	58.8134	1.56716
K02103	0.367261	0.471787	0.442523	0.394259	1.20439	0.058004
K02106	0	0.004461	0	29.0208	53.5907	1.45568
K02108	4.10131	3.43057	3.12705	38.7653	72.816	2.45977
K02109	4.44445	4.10002	4.76104	48.4229	102.84	2.67221
K02110	9.9111	10.828	8.352	112.727	240.092	5.94348
K02111	4.0621	3.1431	3.23948	33.9735	64.7664	1.85982
K02112	4.1458	3.3019	3.56595	32.1636	60.7778	1.74729
K02113	4.74439	3.84106	4.21424	45.7496	89.0012	2.36552
K02114	8.53681	5.69683	7.17878	61.0566	114.599	3.1995
K02115	3.6174	2.92176	3.00206	35.9643	69.3651	2.19392
K02116	0	0.085325	0	76.9757	156.295	4.0999
K02128	1.37487	1.23578	0.79012	0.383799	0.508379	0.311117
K02152	0.110485	0.184587	0.081924	0.298045	0.354501	0.577382
K02160	0.517273	0.71885	0.569714	41.6822	85.7383	2.27743
K02168	0.003206	0.008043	0.007424	29.5117	57.137	1.53241
K02169	0.530929	0.459603	0.508413	31.291	59.3214	1.36533
K02170	0.021246	0.018415	0.008462	40.2978	82.5997	2.186
K02171	10.139	9.89645	9.6387	0.52276	1.21609	0
K02173	0	0	0.018999	35.4907	70.3913	1.65715
K02182	0	0.003669	0.00677	31.7303	57.5991	1.64568
K02183	2.77629	3.74981	1.43474	6.26342	2.82227	1.41723
K02188	0.830045	0.663769	0.636744	0	0.004741	0
K02190	0.734856	0.499522	0.549361	0	0	0
K02193	0.089688	0.080941	0.072997	32.4091	61.4092	1.39455
K02194	0.065662	0.090233	0.093326	32.5717	63.6216	1.50171
K02195	0.049838	0.062832	0.139779	35.1518	63.0656	1.86762
K02196	0	0	0.220449	100.088	190.682	5.44217
K02197	0.093441	0.117424	0.055035	44.8496	89.4112	2.64778
K02198	0.068872	0.089817	0.091396	26.6106	49.7648	1.35222
K02199	0.540119	0.592325	0.46781	39.215	73.688	1.93125
K02200	0.034359	0.060125	0.053814	28.09	52.8025	1.38187
K02204	0.031141	0.013218	0.006084	0	0	0
K02217	2.98752	2.44706	2.84485	38.5927	68.9585	1.85892
K02219	0	0.490159	0.108482	0.377563	0.451992	0.278926
K02221	3.52198	3.27563	2.2477	41.803	76.8236	2.13346
K02224	0.764439	0.754092	0.760404	0	0	0
K02226	1.90618	1.85224	1.74443	38.3718	74.5442	2.02289
K02227	2.28981	1.83545	1.88078	0	0	0
K02230	2.39538	2.01371	2.05125	0	0.002021	0.004384
K02231	1.35063	1.49291	1.29228	37.3798	68.2828	1.62321
K02232	1.55435	1.2468	1.47375	0	0.006134	0
K02233	1.35769	1.33989	1.21967	30.4603	58.9727	1.57697
K02236	1.40586	1.17017	0.895931	0.120171	0.463197	0
K02237	2.02626	1.65399	1.40705	64.2941	126.192	3.23977
K02238	2.30873	1.88095	1.73411	25.9702	49.3403	1.32457
K02240	1.80632	1.48922	1.27137	0.074911	0.430813	0
K02242	1.72358	1.54528	1.42685	0.221607	0.270863	0
K02243	1.52766	1.31817	1.15223	0.296916	0.705914	0
K02244	1.60122	1.42269	0.965166	0.131907	0.284504	0.005882
K02245	2.77693	2.66555	1.93181	0.271281	0.771344	0.075554
K02246	1.90238	1.44556	1.06687	0	0	0
K02248	0.969268	0.937472	0.673042	0.212772	0.594239	0
K02257	0	0.007478	0	31.8005	60.8795	1.79255
K02258	0.614074	0.918636	1.43738	0.976723	0.370032	0.879705
K02264	0	0.242117	0.220449	0	0	0.211829
K02283	0.361808	0.428871	0.355509	0	0	0
K02291	0.13148	0.153685	0.148855	0	0	0
K02297	0.008079	0	0	30.8339	60.105	1.51832
K02298	0.003283	0	0	26.8457	51.5286	1.40449
K02299	0	0.013167	0	34.5444	70.5199	1.75561
K02302	0	0	0.011779	32.7568	65.8859	1.70237
K02313	3.92515	3.53306	3.2197	34.4309	67.6505	1.85431
K02314	5.31189	4.16005	4.4172	108.174	197.8	5.67701
K02315	2.55293	2.25912	2.0194	37.0266	70.0288	1.91785
K02316	4.36216	3.33581	3.45782	31.8614	61.9639	1.78699
K02317	0	0.049789	0	66.4009	133.407	3.86211
K02335	4.29704	3.46844	3.37128	32.8542	64.2933	1.7852
K02336	0	0.006825	0.0021	29.9642	58.405	1.68612
K02337	4.09105	3.13669	3.13673	27.3155	52.8754	1.45051
K02338	4.86132	3.76691	3.3576	35.7534	70.7844	2.10524
K02339	0	0	0.067716	47.0876	96.7965	2.32009
K02340	3.66987	2.9178	2.84452	32.4616	63.9516	1.53025
K02341	4.27497	3.31984	3.49388	27.5744	53.6878	1.42041
K02342	8.7732	8.41168	8.00759	73.3085	145.248	3.88305
K02343	4.57678	3.72964	3.67394	25.2478	50.7472	1.32914
K02345	0	0.126577	0	80.3275	154.835	3.17738
K02346	2.48389	2.11815	2.17963	28.3023	57.1027	1.55185
K02348	3.51777	3.25745	3.06508	38.3449	72.0039	2.09053
K02355	6.27774	5.03193	5.10038	30.547	58.168	1.70845
K02356	5.88539	5.36057	4.73531	78.346	152.971	4.17493
K02357	3.97028	3.71955	3.31255	31.8543	61.3941	1.5779
K02358	4.23611	3.47177	3.6238	0.183293	0.254132	0
K02361	1.44665	1.008	1.2728	29.6716	56.134	1.48901
K02362	0.01456	0	0.009319	76.904	139.29	4.65365
K02363	0.008381	0.003515	0	28.7705	56.7088	1.47735
K02364	0.006349	0.005264	0.007295	26.6818	51.971	1.36436
K02371	0.228603	0.155083	0.187851	0	0	0
K02372	1.36265	1.5402	1.69343	45.2661	91.4159	2.39782
K02377	3.96029	3.18608	2.74212	29.582	54.2813	1.29068
K02379	0.009911	0.008473	0.038474	37.0568	80.1785	2.51112
K02380	0.04973	0.078108	0.056342	39.6031	77.1599	1.93141
K02381	0.013135	0.014332	0.01922	91.834	177.843	4.97806
K02386	0.059913	0.055615	0.062001	27.711	55.2075	1.46537
K02387	0.063859	0.087849	0.053129	42.6369	82.1478	1.92512
K02388	0.166836	0	0.11976	54.7181	101.583	2.87729
K02389	0.053629	0.039005	0.029927	31.5061	60.2173	1.59534
K02390	0.118104	0.078618	0.090879	27.6174	51.5501	1.5183
K02391	0.031612	0.044683	0.017235	28.3216	53.5939	1.74773
K02392	0.041795	0.026846	0.057673	31.5733	61.0379	1.69474
K02393	0.03496	0.014886	0.034242	29.4067	56.1431	1.37229
K02394	0.048774	0.046919	0.048651	26.5544	53.466	1.25372
K02395	0.045578	0.053594	0.060025	28.9511	54.8321	1.47935
K02396	0.051086	0.044525	0.039431	25.5395	47.371	1.28545
K02397	0.067501	0.06	0.033873	30.1786	56.4712	1.43254
K02398	0.234158	0.139242	0	80.9978	134.821	2.91029
K02399	0.125655	0	0	47.8268	95.7402	2.33226
K02400	0.073082	0.079186	0.049987	57.3025	107.845	2.92494
K02401	0.059978	0.046332	0.042678	28.8124	54.1283	1.35013
K02402	0.066839	0	0.013385	34.1322	61.8412	1.70825
K02404	0.059889	0.045022	0.051845	0	0	0
K02405	0.073541	0.035997	0.02656	31.8976	61.267	1.65942
K02406	0.405676	0.297399	0.352866	26.8297	47.8841	1.32289
K02407	0.004919	0	0.007629	29.2462	52.8908	1.39077
K02408	0.027029	0.157848	0.053828	66.2276	125.282	3.13759
K02409	0.044801	0.054754	0.056691	26.4835	48.4364	1.39358
K02410	0.037854	0.083462	0.059132	27.3312	50.3872	1.24566
K02411	0	0	0.019709	31.7642	59.0457	1.65606
K02412	0.05535	0.070129	0.061106	27.686	51.0123	1.19653
K02413	0	0.026892	0.097708	45.7532	83.1552	1.96964
K02414	0.053635	0.036468	0.049898	26.9864	50.6585	1.49596
K02415	0.201935	0.083899	0.100188	40.0601	79.9748	2.1817
K02416	0.046337	0.032772	0.078065	28.5165	50.8842	1.2627
K02417	0.050129	0.029234	0.013385	46.2011	90.1232	2.07409
K02418	0.070663	0	0.044976	62.6022	119.806	3.39718
K02419	0.034194	0.019606	0.071811	33.4014	58.9213	1.60813
K02420	0.207206	0	0	91.3283	155.177	3.3822
K02421	0.03101	0.053096	0.024405	31.2606	54.7362	1.76709
K02422	0.029797	0.05181	0.023749	54.0722	88.9152	2.87117
K02424	0.547835	0.580678	0.512465	29.8233	58.7897	1.48674
K02425	0	0.014225	0.01303	34.857	66.4116	1.712
K02426	3.11929	3.17845	2.89005	93.9509	181.325	4.88473
K02427	0.05751	0	0.056298	42.2201	86.1496	2.51253
K02428	5.99005	5.06595	4.93156	40.6747	79.971	1.81431
K02429	6.3722	5.00832	5.36236	61.8801	115.009	3.41948
K02431	0.308655	0.226262	0.10225	58.8918	103.885	2.79371
K02433	2.43205	1.95651	1.7225	0	0	0
K02434	2.20722	1.70136	1.70369	0.005032	0	0
K02435	2.78141	2.5558	1.62153	0	0	0
K02436	0	0	0.024956	32.8636	58.5285	1.62695
K02437	6.12744	4.88975	8.59614	56.8133	111.225	3.3082
K02438	0.003317	0.008323	0.002561	34.1385	64.8996	1.78232
K02440	2.93414	2.51088	2.36538	70	131.737	3.6269
K02441	0	0.008253	0.015179	41.5552	84.0626	2.32834
K02444	0.145439	0.183635	0.223942	81.7368	159.499	4.31779
K02445	0.855127	0.644014	0.65237	29.4921	55.0257	1.50181
K02446	0.053576	0.02611	0.04143	37.095	73.2838	1.7896
K02450	0	0.004211	0.003618	34.3513	63.4693	1.84752
K02451	0	0.026199	0	62.4507	119.491	3.85822
K02452	0.025803	0.016705	0.007791	73.8235	132.806	4.01088
K02453	0.370017	0.241029	0.339697	65.4329	125.103	3.37419
K02454	0.063586	0.04771	0.066482	68.2315	129.373	3.61673
K02455	0.05162	0.043753	0.044565	65.9409	127.069	3.35784
K02456	0.305972	0.355287	0.291702	116.417	225.272	6.23789
K02457	0.020879	0	0	92.0209	179.891	5.05203
K02458	0	0.303476	0.045495	140.054	283.195	7.86696
K02459	0	0.015031	0	82.2214	155.363	4.42233
K02460	0.023138	0	0.012119	71.2853	135.126	3.47
K02461	0.006164	0	0	46.6957	89.3518	2.42978
K02462	0	0	0.030672	109.631	208.416	5.81354
K02467	0.007881	0.006692	0	30.5907	60.4122	1.56278
K02468	0	0.009155	0	36.5365	65.3855	1.7744
K02469	3.9895	3.24865	3.1573	24.5907	46.396	1.27277
K02470	4.2775	3.38754	3.34253	32.3813	63.9968	1.78146
K02472	0.011506	0.014946	0.008943	35.3866	68.9275	1.95407
K02473	0.058274	0.055833	0.057102	0	0	0
K02474	1.26975	1.01351	0.982885	0	0	0
K02477	1.17937	0.898072	0.89921	69.4535	128.989	3.68739
K02478	0.292412	0.257261	0.220086	59.3498	105.701	2.94915
K02479	0.828059	0.930151	1.17647	0	0	0
K02480	0.260175	0.176056	0.191902	0	0	0
K02481	2.66871	2.02519	2.27372	0	0	0
K02483	6.61037	5.75415	5.4016	31.6398	55.6163	1.81397
K02484	3.5466	2.53319	2.71475	29.4101	48.1921	1.45416
K02485	0	0.00627	0.005774	26.4602	48.3911	1.29629
K02488	0.228962	0.038461	0.087662	0.266149	0.576608	0
K02492	0.406403	0.267504	0.260974	27.3938	50.3486	1.31111
K02493	5.2458	3.79557	3.54026	27.1891	54.198	1.3537
K02494	0.03961	0	0.010016	29.2194	58.4664	1.33965
K02495	1.203	0.957892	1.08737	69.4779	131.506	3.60804
K02496	0.005936	0	0.013905	34.0949	67.047	1.72534
K02498	0.011983	0.015168	0.009319	34.7106	69.2625	1.94434
K02499	1.80244	1.83527	1.78579	0.011067	0	0
K02500	2.57779	2.12947	2.4987	32.4492	60.7992	1.58349
K02501	2.54504	2.09849	2.50957	33.8276	63.0271	1.48672
K02502	0.122917	0.092961	0.090142	0	0	0
K02503	5.52993	5.18065	6.78296	52.8549	103.93	3.07643
K02504	0.005009	0	0.003885	32.4019	59.3576	1.72441
K02505	0.005954	0	0.00926	31.2945	59.6389	1.62594
K02507	0.006224	0	0.024233	36.9581	72.4212	1.97778
K02508	0.253557	0.270855	0.360481	0	0	0
K02509	0.558172	0.650742	0.447417	0	0	0
K02517	3.11669	2.36266	2.79209	27.0981	54.844	1.52231
K02518	8.28761	8.9835	7.64471	78.0304	157.349	4.4127
K02519	3.87474	3.38112	3.07698	28.8112	56.1226	1.61399
K02520	4.70687	4.78177	3.99211	42.1227	81.3544	2.48241
K02521	0	0	0.012169	33.5354	68.7414	1.84653
K02523	2.43333	2.24184	2.25516	33.7079	64.9911	1.6442
K02525	0.535803	0.503935	0.401045	0	0	0
K02526	0	0.006895	0.019296	38.2361	76.0171	1.99246
K02527	2.33622	1.68155	1.68025	38.0077	72.3625	2.05392
K02528	4.71668	4.26379	3.8411	35.8543	68.8751	2.11662
K02529	7.15826	5.71128	5.25902	141.961	262.032	7.29819
K02530	0.38337	0.336668	0.273152	0	0	0
K02531	0	0	0.022422	0	0	0
K02532	0.06334	0.082397	0.089507	63.6981	115.769	3.48482
K02533	0.04469	0.069622	0.054316	40.0937	77.4297	2.37351
K02535	0.050602	0.021524	0.006603	34.5309	63.0472	1.78199
K02536	2.32965	1.96818	2.13838	30.0387	57.1715	1.62021
K02537	0.208921	0.480971	0.365409	0.110854	0.391726	0.325873
K02538	0.041655	0.029385	0.052761	38.3116	67.3363	2.03479
K02548	6.43814	5.52272	4.4647	36.5149	74.289	1.99503
K02549	1.59131	1.40887	1.69493	28.191	54.962	1.33163
K02550	0.004032	0	0.009358	32.8478	62.0784	1.69979
K02551	2.44508	1.8628	1.99267	26.3664	51.0733	1.312
K02552	0.121809	0.150328	0.127031	26.585	50.3301	1.40387
K02556	0.074474	0.04002	0.072721	31.143	54.8561	1.55324
K02557	2.67078	2.1124	2.22546	64.041	120.281	3.20948
K02558	0.246239	0.181755	0.214485	32.3176	66.5055	1.76384
K02560	0.007817	0.006636	0	27.378	51.9382	1.40493
K02562	0.032571	0.014225	0.01303	49.4283	96.1431	2.62926
K02563	4.39267	3.5213	3.42094	32.104	64.1518	1.76515
K02564	3.10783	2.60155	2.05201	32.8966	62.823	1.65246
K02565	0.017537	0.014792	0.009089	29.2256	56.8762	1.49188
K02566	0	0	0.008764	31.0188	62.8508	1.66052
K02567	0.036832	0.035449	0.028361	25.1379	47.5737	1.30904
K02568	0.202513	0	0	43.2001	87.1589	2.21213
K02569	0.015624	0	0	33.5768	62.8184	1.72743
K02570	0.094025	0	0.072087	87.056	148.662	3.86955
K02573	0.091464	0.012161	0.146731	32.966	60.809	1.841
K02574	0.503798	0.159137	0.63971	33.197	61.3658	1.78304
K02575	0.449143	0.42777	0.487267	49.5334	93.1753	2.53963
K02584	0.208544	0.226112	0.232592	0	0	0
K02598	0.010066	0	0	39.0611	76.1127	2.19712
K02600	4.0273	3.65525	3.45294	32.1395	60.2029	1.70952
K02601	6.96293	6.78443	5.84095	44.5321	93.547	2.80301
K02612	4.28288	4.12704	3.56608	0	0	0
K02614	0.164385	0.118145	0.107517	0	0	0
K02618	0	0.002672	0	0.003317	0	0
K02619	0.877975	0.749471	0.560909	30.2854	58.3374	1.52908
K02621	3.41202	2.78076	2.70085	30.6301	61.141	1.74584
K02622	3.52039	2.87199	2.95255	29.3306	58.8077	1.64965
K02647	0	0.005274	0.004859	31.0594	60.7272	1.5735
K02652	0.338588	0.256334	0.300081	0	0	0
K02653	0.144942	0.150332	0.147239	0	0	0
K02654	0.20932	0.177496	0.168129	37.5563	71.9939	2.08489
K02662	0.226953	0.196331	0.11503	0	0	0
K02669	0.352604	0.317093	0.387164	33.1266	63.8686	1.647
K02679	0	0.043617	0	49.3644	94.9419	2.71989
K02680	0.035096	0	0	43.2563	83.5093	2.06766
K02681	0.060473	0	0	70.568	145.1	3.62685
K02682	0.027806	0	0	52.2063	98.1664	2.9686
K02686	0.160896	0.071366	0	73.3943	140.081	3.13605
K02687	3.47509	3.10575	2.72949	36.2679	71.1799	2.04411
K02688	0	0	0.003301	29.4219	56.6039	1.57891
K02726	0.362718	0.289435	0.043413	0.378609	0.096637	0.192792
K02730	0.143269	0.131803	0.237687	0.068043	0	0.342065
K02732	0.196911	0.120009	0.269142	0.096851	0.601993	0.290518
K02735	0.254081	0.808155	0	0.284806	0	0
K02737	0.041758	0.055573	0.084596	0	0.032516	0.018099
K02739	0.160896	0.071366	0.063785	0.116773	0	0.333614
K02742	0.018126	0.015933	0	43.9114	82.0795	2.52408
K02744	0.269438	0.268037	0.372446	103.635	209.841	4.91888
K02745	0.290197	0.16328	0.138823	50.6158	97.4581	2.84751
K02746	0.155048	0.070995	0.130709	39.5952	81.0587	2.08137
K02747	0.008943	0.022863	0.007011	35.2188	70.6121	1.82063
K02750	0.004092	0	0	0	0	0
K02753	0.004714	0.003961	0.003654	29.3776	56.9621	1.53404
K02757	1.11618	1.01801	0.836671	36.8981	69.7746	1.9801
K02759	2.1485	3.29126	3.05801	130.35	227.824	6.91904
K02760	2.54103	2.71786	1.89886	140.771	239.534	6.3419
K02761	5.79337	5.10317	4.32605	56.5117	96.8064	2.7893
K02768	0.13903	0.100896	0.045871	59.1985	116.399	3.70651
K02769	0	0.167145	0.300273	95.9558	169.929	4.42393
K02770	1.3132	1.18261	0.938783	70.4315	134.733	3.63046
K02771	0.099106	0.093198	0.064633	0	0	0
K02773	0.164889	0.171354	0.072333	195.822	344.763	10.2328
K02774	0	0.075723	0.132451	357.055	594.339	15.2467
K02775	3.72733	2.91816	2.81651	124.019	227.935	6.27437
K02777	0.89233	1.02259	0.92549	40.4216	75.3717	1.81746
K02779	1.11705	1.0153	0.954936	26.5352	47.2343	1.38094
K02781	1.51714	1.44479	1.10361	63.395	122.179	3.20677
K02782	0.023838	0.006749	0	30.2502	60.0875	1.76504
K02783	0.017468	0	0	45.8121	82.6827	2.85041
K02784	3.92018	3.00743	2.63083	207.643	367.83	8.67191
K02786	0.202513	0.042951	0	0	0	0
K02788	0.067799	0.040466	0.046988	0	0	0
K02791	0	0.003595	0.009456	56.8189	105.142	3.02538
K02793	2.31757	1.57263	1.33332	0.523492	2.02686	0.083989
K02794	3.08381	2.57764	2.20224	27.5101	49.5371	1.37456
K02795	3.64248	3.15341	2.66174	30.329	54.1446	1.47974
K02796	2.81963	2.69902	2.17222	28.8299	55.5302	1.46605
K02798	0.097218	0.065425	0.178876	61.0969	104.734	2.96144
K02800	0.105163	0.067901	0.071056	69.4935	126.078	3.62049
K02804	0.006732	0	0	27.6644	54.3322	1.29389
K02805	0.748438	0.493585	0.573379	33.5396	67.5778	1.85472
K02806	0	0.021232	0.095561	48.3817	93.9658	2.55012
K02810	1.31359	1.30861	1.09265	35.1269	62.8799	1.91399
K02813	0	0.03933	0	50.9997	97.4506	2.91987
K02815	0.018943	0	0.007436	32.1216	66.2897	1.85399
K02819	0.02154	0.008781	0.003766	35.3299	67.7051	2.18855
K02821	0	0	0.022589	101.406	205.666	6.08016
K02822	0	0	0.110321	181.78	346.618	8.1636
K02823	2.84546	2.16096	2.12589	0.185512	0.433273	0
K02824	2.15187	1.69491	1.64358	31.1174	55.7725	1.44037
K02825	3.16433	2.80895	2.11831	0	0	0
K02834	6.40608	6.17404	5.75522	53.5988	107.079	3.03873
K02835	3.90176	3.0781	3.39149	25.7597	48.2084	1.50306
K02836	4.69691	3.54388	3.42647	32.787	63.4718	2.24458
K02837	3.06791	2.42704	2.46171	30.6954	59.8917	1.68836
K02838	4.65664	4.20202	3.98288	36.6898	72.6715	2.19508
K02839	0.164442	0.205743	0.151504	39.7364	79.1831	2.27766
K02841	0.042168	0	0.026411	40.2433	77.1789	2.37887
K02843	0.055777	0.01202	0.030921	35.5514	72.0161	2.10773
K02844	0.01295	0.016419	0	37.612	71.1772	2.04018
K02846	0.006519	0	0	26.1553	49.9453	1.25727
K02847	0.011585	0.005072	0	36.2684	64.2148	1.86152
K02848	0.010227	0	0	43.3508	79.8844	2.04754
K02849	0.523588	0.42744	0.37023	42.2962	78.4805	2.25493
K02850	0	0.010837	0	41.3739	74.1613	2.34338
K02851	3.7519	3.26202	3.05	37.0817	70.0105	2.02845
K02852	0.024646	0	0.047982	36.9867	75.677	1.94963
K02853	0	0.008679	0.008002	35.014	68.676	2.14378
K02854	0.016365	0.01391	0.012804	40.7752	76.2782	2.101
K02855	0.009566	0.008168	0.007512	39.0708	73.4742	2.25448
K02856	0.653034	0.45713	0.420568	39.5589	75.6455	2.04574
K02858	0.013729	0.035666	0.03272	38.1596	74.1882	2.14006
K02859	2.35036	2.40339	1.91809	0	0	0
K02860	3.36164	2.83324	2.47354	40.1365	74.0528	2.17596
K02863	4.68196	3.87796	3.74733	38.4989	75.3505	2.17001
K02864	5.1052	5.56702	4.65426	37.6873	80.0709	2.01263
K02865	0.583388	0.307623	0.157458	0.252047	0.099035	0.283443
K02866	0.42909	0.492699	0.306839	0.169331	0.144926	0.54326
K02867	5.35719	4.69478	5.27749	47.929	96.5852	2.85352
K02868	0.931346	1.00044	0.973	0.516595	0.386397	0.840712
K02869	0	0.781403	0.749699	0	0	0
K02870	0.972489	1.39182	0.844385	1.16785	1.11644	1.2838
K02871	4.84603	4.94616	4.63563	58.5948	117.151	3.4733
K02872	0.476422	0.738739	0.173651	0.366938	0.096637	0.411078
K02873	0.165865	0.146311	0.261318	0.23969	0	0.068059
K02874	7.67697	6.95786	7.12405	71.4444	137.848	4.44036
K02875	0.177007	0.242031	0.355678	0.269919	0.200333	0.288147
K02876	6.07508	5.35044	5.30275	50.4523	102.776	3.02016
K02878	7.20378	6.17705	6.62961	60.8156	123.587	3.1354
K02879	6.21742	5.34942	4.65933	67.9192	140.288	2.93645
K02880	0.771635	0.604888	0.455183	0.373502	0.518413	0.818718
K02881	7.02605	7.67923	6.87832	68.948	147.005	3.25062
K02882	1.9804	1.23501	0.865501	0.53785	0.375195	1.27154
K02884	4.9677	4.70737	4.95695	72.8135	134.737	2.65397
K02886	5.2445	4.18009	3.8359	38.7529	73.6198	2.0877
K02887	5.79873	6.05352	5.17491	54.1366	98.6808	2.67883
K02888	5.70965	5.31895	3.97993	79.6844	153.52	3.76728
K02889	3.48629	2.57697	2.17186	1.96148	1.246	3.18801
K02890	7.41601	6.75308	6.42993	82.8833	154.743	3.3396
K02891	0.518014	0.262674	0.389033	0	0.169321	0.473286
K02892	7.63952	8.3555	6.11077	88.5716	178.35	4.09758
K02893	5.93154	4.76701	3.69865	3.57392	2.49482	5.83749
K02895	8.29823	8.73948	7.32588	91.0311	165.136	4.09589
K02896	3.24061	2.50281	1.95552	1.31174	3.20488	2.22324
K02897	2.32695	2.30405	2.27194	83.6387	145.897	3.62645
K02899	6.57017	6.34087	5.46185	101.168	167.576	5.07687
K02900	0.820907	1.43756	1.36923	0.967199	1.01606	1.31088
K02901	0.162259	1.24152	0.965739	1.51839	0.718948	1.54789
K02902	5.9551	4.99058	7.80353	127.189	238.018	7.22101
K02904	15.1349	14.7171	12.2144	140.773	277.829	7.85577
K02905	1.24859	1.96165	1.84517	1.37349	0.797665	1.44029
K02906	5.17321	4.27305	4.03874	39.2996	74.9371	2.1089
K02907	14.6698	12.4928	11.954	162.54	273.349	11.6316
K02908	0.759773	0.335384	0.270491	0.876895	0.209018	0.722757
K02909	8.07128	6.98715	8.02427	235.949	441.999	14.8941
K02910	3.21895	3.92853	4.39112	3.64607	1.35845	4.3381
K02911	0.85658	2.95381	2.86925	136.33	288.33	6.88701
K02912	0.336317	1.37452	0.718749	0.924194	0.177082	0.718405
K02913	15.2943	12.525	7.31061	222.372	413.363	9.30016
K02914	8.38297	12.6675	12.8006	0	2.70657	0
K02915	0.67198	1.10253	0.518957	1.45969	0	0
K02916	7.30511	8.61235	8.55546	68.1964	130.569	1.94571
K02917	0.356925	0.179721	0.137697	0.250662	0	0.58811
K02918	1.42761	2.06079	2.09487	0.911922	1.41486	2.07525
K02919	0.138874	0.126125	0.112986	0.306767	0.126238	0.181268
K02920	3.04799	2.8938	3.02761	2.96573	4.94925	5.05239
K02921	0.165199	0.699859	0.528724	0.506049	0.132333	0.726777
K02922	0.282074	0.192592	0.072087	0.397367	0.15833	0.073969
K02923	1.14211	0.227056	0.205871	0.315908	0.389731	0.593515
K02925	1.7252	1.47865	1.50093	1.07153	0.781252	1.49073
K02926	4.78455	4.19991	4.31137	38.4112	83.3193	2.14445
K02927	0.100288	0.413609	0.14103	0.370888	0.165572	0.290896
K02929	1.79974	0.627084	1.12158	0.587759	0.542284	1.36714
K02931	5.28045	4.46995	4.68603	45.5239	86.7501	2.58522
K02932	0.165304	0.192307	0.27798	0.233629	0.075608	0.2342
K02933	4.60002	4.41381	3.46674	46.9797	94.105	2.48417
K02934	0.112847	0.17936	0.232922	0.109424	0.047339	0.102803
K02935	7.11718	6.84495	7.24724	80.0537	152.749	4.49462
K02936	1.92523	1.38043	1.25769	1.06468	0.805364	0.709828
K02937	0.392091	0.347299	0.469124	0.175457	0.050848	0.395286
K02939	4.58944	4.83523	4.50557	53.4676	108.401	2.9545
K02940	0.35736	0.323231	0.289341	0.210107	0	0.246499
K02941	0.391203	0.414457	0.093151	0.082208	0.104087	0.307751
K02942	3.86348	5.04415	3.2758	2.79228	2.21653	4.29353
K02943	0	0.105627	0.09365	0	0	0
K02945	3.65657	2.97282	3.08544	24.2016	46.0673	1.22383
K02946	8.98003	7.20045	8.37298	78.1502	143.514	3.37435
K02947	0.209858	0.164873	0	0	0	0
K02948	6.29387	7.10879	5.39122	59.6748	117.679	2.14915
K02949	0.379727	0.541411	1.15932	0.206612	1.08845	0.634143
K02950	7.2189	6.11572	6.16273	42.3111	87.9809	2.09133
K02951	0.506368	0.450183	0.510786	0.245869	1.46973	0.817244
K02952	6.91226	6.24603	4.69098	71.7459	130.008	3.27411
K02953	0.330398	0.39199	0.464225	0.199074	0.239394	0.226387
K02954	8.00548	9.33984	8.739	78.3084	161.87	4.27895
K02955	0.5733	0.292755	0.328351	0.239695	0	0.269576
K02956	7.13706	7.13643	5.561	86.6917	170.67	4.73286
K02957	0.934957	7.51543	2.25318	1.68782	1.46996	4.53226
K02958	1.55954	2.73856	2.86352	1.41923	0.922795	1.66481
K02959	5.73251	4.50793	4.41651	84.3405	151.212	4.10471
K02960	1.05681	0.713538	0.908315	0.450564	0.358652	1.42188
K02961	9.46308	8.22149	9.69575	107.814	194.818	4.93758
K02962	2.541	1.18368	1.35268	1.44926	0	0.201796
K02963	8.03942	9.28714	9.13406	98.2842	187.309	4.50109
K02964	0.545353	0.702824	0.878705	0.421852	0.423562	0.370055
K02965	10.6054	8.41678	7.78862	92.6955	183.209	3.9571
K02966	0.388326	0.083139	0.295641	0.542562	0	0.226661
K02967	4.31506	3.22646	3.31068	35.6069	71.1262	2.10263
K02968	7.60728	9.069	6.99493	81.7247	166.979	3.21684
K02969	0.893786	0.292784	0.315191	0.094264	0	0.170776
K02970	5.46927	11.4093	10.0752	111.565	242.221	5.75652
K02971	0.188049	0.162035	0.144175	0.397367	0	0.073969
K02973	1.47203	1.04879	1.24632	1.95329	0	1.29328
K02974	0	0.09483	0.336299	0.305037	0	0.253302
K02976	0.171224	0	0.240437	0.409442	0	0
K02978	2.65358	1.5803	1.9532	1.47789	0	1.36238
K02979	0.964734	0.151383	0.946083	0.448713	0.816749	0.26227
K02981	1.39082	0.969045	1.55101	1.48754	0.765158	1.93489
K02982	4.83113	4.23344	3.51426	35.77	69.4448	1.76165
K02984	1.62876	1.24596	1.06015	0.971068	0.485709	1.23011
K02986	4.90102	4.2918	4.63415	38.1129	76.3623	2.19127
K02988	6.57	5.30518	6.34747	46.3325	91.0782	2.59642
K02990	6.0397	6.27799	4.82653	62.5989	125.747	3.73367
K02991	0.335714	0.23623	0.361907	0.365131	0.1626	0.729094
K02992	5.82624	5.98009	4.61567	53.485	98.1461	2.60748
K02993	0.754981	0.536071	0.58302	0.156048	0.165572	0.163522
K02994	6.75585	5.09244	5.37035	62.6375	123.196	3.52854
K02995	0.137769	0.21826	0.196817	0.139741	0	0.181002
K02996	5.22032	5.13656	4.95503	61.5907	135.399	3.30858
K02998	0.594279	0.38633	0.380476	0.387404	0.240797	0.24237
K03007	0.741255	1.89455	0.908172	0.434172	0.789681	1.59675
K03012	0.379794	0.196508	0.141962	0.059877	0	0.239217
K03020	0.182144	0	0.281196	0.129215	0	0.144763
K03028	0.106323	0.066799	0.034056	0.035954	0.060131	0.071872
K03040	4.40992	3.70237	3.37823	33.7057	64.8579	1.90192
K03043	4.06354	3.34269	3.26285	29.9046	57.8772	1.64766
K03046	3.9925	3.06411	3.09891	28.5665	55.6734	1.56231
K03048	4.33019	2.38655	3.78461	0.206575	0.207823	0.572643
K03050	0	0.280247	0.124719	0	0	0
K03060	3.77972	2.31998	3.06407	122.411	218.685	4.24917
K03062	0.119038	0.368737	0.166665	0.166851	0	0.411914
K03070	5.34412	4.35187	3.81778	28.9933	55.9753	1.55038
K03071	0.110201	0.343944	0.137862	61.995	115.345	2.75747
K03072	0.106973	0.068331	0.066971	26.8795	51.3799	1.47553
K03073	5.03482	2.69299	3.87122	65.6915	138.698	3.58638
K03074	0.090396	0.05709	0.07206	31.3016	60.6084	1.81158
K03075	9.30854	7.65645	9.23876	91.4275	164.792	4.25834
K03076	6.03313	4.97189	4.61858	33.0828	62.0464	1.85621
K03077	2.60989	2.10674	2.25076	113.295	228.742	6.02804
K03078	0.013442	0	0	86.0618	171.538	4.91805
K03079	0.351827	0.263886	0.348954	74.6029	149.489	4.16297
K03086	5.13954	4.51026	4.13851	31.5398	60.7632	1.6565
K03087	0.007601	0.012896	0.011874	31.5328	61.257	1.70085
K03088	20.0335	17.8379	17.3434	41.6371	74.864	1.71369
K03089	0.086883	0.090439	0.062831	37.7121	76.875	2.25929
K03091	3.68682	2.74192	1.89508	0.287002	0.41989	0.0295
K03092	2.70375	2.03723	2.28867	31.87	61.6819	1.76091
K03095	2.5216	1.76759	1.65656	0	0	0
K03098	0.183387	0.151717	0.256916	43.0547	88.11	2.70654
K03100	7.84849	6.90957	6.76443	31.2739	57.3401	1.67605
K03101	3.78689	3.70784	3.07071	41.8057	78.9984	1.76511
K03106	3.74294	3.19893	3.1999	26.5803	53.6961	1.47022
K03109	0.13887	0.296745	0.197741	0.526137	0.209018	0.459042
K03110	4.01135	3.17528	3.32316	35.1031	70.2972	1.7839
K03111	12.5856	11.106	10.7545	92.0152	183.635	4.75892
K03112	0.005479	0	0.008511	32.8758	66.3896	1.86254
K03113	3.37283	4.80675	3.23567	55.7255	108.136	3.37405
K03116	7.61533	6.88984	4.30551	115.844	214.703	5.40239
K03117	0.587632	0.387974	0.368094	49.8078	101.211	2.75584
K03118	3.04138	2.73862	2.47666	37.1392	74.7727	2.18111
K03127	0.458547	0.36245	0.162493	0.259359	0	0.788152
K03134	0.489921	0.715351	0.336809	0.401357	0.120399	0.256499
K03147	2.09248	1.662	1.69437	30.2582	61.5147	1.74709
K03148	0.089392	0.048339	0.044335	38.7777	80.3656	2.03694
K03149	2.52552	2.34894	1.99621	36.7552	79.7247	2.13664
K03150	3.85908	3.35754	3.40784	35.4499	69.7612	2.03083
K03151	1.62842	1.51911	1.25163	29.0508	57.2555	1.48437
K03152	6.86988	6.39467	5.98931	38.8875	79.3415	1.92459
K03154	4.64079	4.09962	4.17029	136.888	258.324	4.41349
K03168	3.86373	2.97034	2.9299	22.4973	43.7153	1.20016
K03169	5.89036	4.76009	4.85541	93.4162	173.867	4.71901
K03177	4.34062	3.77466	3.3301	34.6476	72.366	1.8052
K03179	0.072816	0.069853	0.064191	36.5257	74.4331	1.97565
K03182	0.063702	0.032052	0.044958	33.987	66.3249	1.78025
K03183	5.47246	4.73869	4.46329	39.9052	77.083	2.07352
K03184	0.006125	0	0.004765	30.0398	59.1512	1.6001
K03185	0.01221	0	0.00475	29.4741	60.1839	1.72246
K03186	0.017468	0.06099	0.068044	37.0358	71.6785	2.21114
K03187	1.73459	1.56305	1.59315	0	0	0.014027
K03188	1.45689	1.48505	1.48048	0.260601	0.148165	0
K03189	2.02044	1.46787	1.546	0	0	0
K03190	1.70033	1.51141	1.40554	0	0	0
K03191	0.753435	0.648017	0.466537	0	0	0
K03195	0.005724	0	0	26.5057	50.6642	1.27994
K03196	0	0.006173	0	28.4387	50.2142	1.3746
K03199	0.002298	0.001916	0	25.6353	48.022	1.32325
K03200	0.012167	0	0	34.4843	61.6802	1.80422
K03205	0.326595	0.367097	0.208519	0	0	0.011536
K03207	0	0.020683	0	39.6591	80.3284	2.07084
K03208	0.028861	0.024277	0.040333	27.5479	54.4632	1.61402
K03210	4.69283	4.36402	3.47805	72.0734	145.831	3.54502
K03212	0	0.005454	0.005025	26.9039	51.8893	1.18195
K03214	0	0.011099	0.005113	28.6317	55.8502	1.45859
K03215	5.48007	4.25246	4.3696	33.3733	61.3732	1.65233
K03216	2.47007	1.86954	1.52617	62.9972	123.617	3.45969
K03217	6.43148	5.25609	5.01594	33.3787	66.1268	1.77439
K03218	8.69175	6.44648	5.88441	33.3832	65.8866	1.58885
K03236	1.56899	2.08107	1.89957	3.23794	1.31812	3.37336
K03238	2.71371	2.23666	2.01971	0	0	0
K03269	2.20963	1.84942	1.9266	30.5971	58.7345	1.29731
K03270	3.00872	2.09385	2.09485	46.6943	85.9667	2.65312
K03271	0.803278	0.8297	0.769947	38.0563	71.2106	1.83615
K03272	0.266925	0.22407	0.239376	33.4244	65.1428	1.71201
K03273	0.753134	0.769699	0.853833	43.574	81.4636	2.37507
K03274	0.344953	0.213662	0.222703	40.9845	79.5002	2.44274
K03275	0	0.006246	0.011503	40.0711	71.2254	2.11811
K03276	0.007571	0	0	37.3857	67.1811	2.08113
K03279	1.27397	1.02784	0.75192	0	0	0
K03281	3.99371	3.13021	3.39882	55.5088	106.89	2.82847
K03282	8.16006	8.36881	6.40973	56.6172	103.002	2.84337
K03284	4.52305	3.63346	3.05189	37.1116	71.9854	1.8421
K03285	0.147691	0.050003	0.083391	0.006955	0	0
K03286	8.48221	6.45888	6.84852	89.4591	165.048	5.08509
K03289	0.079209	0.058169	0.032933	31.2948	56.7411	1.7155
K03290	0.009181	0	0	32.9173	64.6437	1.83561
K03291	0.006086	0.010275	0.009469	31.1601	52.8692	1.43864
K03292	3.76851	3.16684	2.94417	70.1362	132.33	3.90196
K03293	7.2976	6.13145	5.04935	36.7505	71.7272	2.06924
K03294	6.81488	5.4075	4.72369	0.261228	0.783876	0.046246
K03296	5.90281	4.71035	5.09048	0.002018	0.015535	0.001476
K03297	0.01209	0.020823	0.019122	67.9749	121.327	4.16499
K03298	0.02945	0.021517	0.025169	0	0	0
K03299	0.669742	0.516756	0.452184	30.8567	59.0334	1.64335
K03301	0.201894	0.169992	0.144352	0	0	0
K03303	2.37153	2.15607	2.01613	0	0	0
K03304	0	0	0.005843	26.7861	50.0193	1.1917
K03305	5.26051	4.10955	4.3278	127.366	240.68	6.69373
K03307	4.48397	3.47941	3.73988	36.3476	68.9622	1.89642
K03308	4.34752	3.7563	3.61299	0.005321	0	0.003937
K03310	2.42248	1.97895	1.94311	34.2483	66.1249	1.8428
K03311	3.56943	3.15076	2.65828	29.7762	58.4231	1.62565
K03312	0.035044	0.00977	0.054485	38.7055	73.5642	2.29354
K03313	1.95579	1.76444	1.80986	33.9706	64.9759	1.79967
K03314	0.013245	0.007407	0	25.3637	48.2739	1.2566
K03315	3.28228	2.745	2.4667	34.7183	63.7911	1.80994
K03319	0.578772	0.465868	0.406987	28.7157	53.5387	1.42677
K03320	2.50941	1.98916	2.21422	32.8746	65.0391	1.81909
K03321	1.72246	1.41815	1.39017	25.4353	47.8364	1.28664
K03322	2.08803	1.80749	1.69421	31.1079	57.6357	1.67498
K03324	2.33428	1.88777	2.08059	33.5219	66.4161	1.79845
K03325	1.10312	1.00491	0.727474	0	0	0
K03326	0.529052	0.439641	0.384907	28.0393	53.0907	1.51828
K03327	6.77507	5.89918	6.04542	60.1314	117.895	2.98951
K03329	0.013166	0	0.010443	39.4524	74.5283	1.93585
K03332	2.87992	2.23156	2.28366	0.003759	0	0
K03340	2.37918	1.92464	2.15699	0	0	0.00684
K03346	1.74863	1.36338	1.15413	0.062419	0.180199	0.013117
K03366	2.21643	2.14602	2.02239	0	0.01436	0
K03367	2.60102	1.97687	1.81866	0.139894	0.370305	0.007813
K03385	0.098241	0.046656	0.06641	33.0369	63.9886	1.75915
K03386	0.583097	0.272601	0.580477	0.231514	0.195733	0.349669
K03387	1.5172	1.34587	1.34225	29.3759	55.5372	1.50808
K03388	0.036735	0.02612	0.0361	0	0	0
K03389	0.114663	0.022539	0.041476	0	0	0
K03390	0.056949	0.024699	0.067957	0	0	0
K03402	1.86437	2.22203	2.00192	102.266	199.031	6.14237
K03406	0.204027	0.166586	0.138925	0.165504	0.368653	0.012076
K03407	0.035586	0.041858	0.03319	25.3087	47.1062	1.1494
K03408	0.067571	0.14538	0.107075	39.5774	78.1597	2.25736
K03412	0.039248	0.062202	0.046274	29.1199	54.4252	1.33988
K03413	0.265145	0.495119	0.418942	53.173	104.131	1.97248
K03414	0.027656	0.047912	0.050326	34.1449	60.7107	1.67584
K03415	0.14679	0.1042	0.121803	0	0	0
K03417	0	0.014956	0	32.939	64.808	1.83911
K03424	8.1184	6.6966	6.10863	101.959	204.8	5.09081
K03426	2.20282	2.09295	1.91191	36.8724	71.9238	2.06752
K03427	9.64633	7.69974	6.91902	0.014074	0.01008	0.012884
K03429	0.268988	0.281893	0.233554	0	0	0
K03431	1.49777	1.35568	1.24231	29.8859	59.2141	1.6583
K03435	0	0.006345	0	31.1947	60.8503	1.70475
K03436	1.83617	1.82821	1.69053	30.7619	53.2192	1.4997
K03437	3.29721	2.87248	2.82317	0.522948	1.06276	0.017232
K03438	4.5525	3.63682	3.53012	32.8867	63.5077	1.76995
K03439	4.68683	4.00479	3.34381	37.0356	68.789	2.04518
K03442	1.76964	1.47664	1.41922	32.8114	62.9943	1.67048
K03445	0	0.004328	0.00399	37.9591	74.1007	2.16203
K03446	1.09476	0.819738	0.764247	93.8224	165.728	4.44311
K03449	0.762144	0.619614	0.634295	0	0	0
K03451	0.05695	0.071678	0.032755	34.6037	63.2892	1.98623
K03453	2.34233	2.03375	1.92494	0.172484	0.497152	0.042024
K03455	4.30967	3.46881	3.33542	29.8842	56.8405	1.62599
K03457	0.691594	0.502983	0.572248	0	0	0
K03462	0.362996	0.285655	0.239589	0	0	0
K03465	0.009486	0.056199	0.069244	0	0	0
K03466	4.92004	4.07256	3.65087	23.618	45.3478	1.24101
K03468	0.013312	0	0.005139	29.9078	58.1951	1.5129
K03469	7.74715	6.65207	5.92818	42.6125	82.704	2.31624
K03470	3.93508	3.63749	3.69319	38.0686	78.5744	2.28993
K03471	0.242633	0.197754	0.287483	0.211196	0.410818	0.024855
K03472	0.00734	0.012443	0	29.5525	57.2422	1.6877
K03473	2.61697	2.26104	2.4425	30.2953	57.1721	1.57757
K03474	3.26278	2.38941	2.7276	31.7573	59.326	1.74293
K03475	0.029655	0.004754	0.004382	66.2183	128.172	3.76522
K03476	0.013786	0	0.010787	32.4862	66.0692	1.93977
K03482	0.012402	0	0.009816	30.4702	54.9812	1.80241
K03483	0	0.003765	0	0.408576	0.958538	0.02839
K03484	1.7056	1.62045	1.54538	32.2995	60.6395	1.55183
K03485	0.008079	0	0.012639	32.9336	65.289	1.8427
K03486	1.1125	1.04072	0.748337	0.312369	0.281641	0
K03487	0.006844	0.011583	0.005335	30.1377	56.4775	1.4453
K03488	0.076526	0.12112	0.082635	76.6488	134.57	4.08724
K03489	1.50093	1.28742	1.01605	0	0	0
K03490	0	0.016171	0	29.1847	49.2052	1.54458
K03491	0.288874	0.267035	0.22463	0.437855	0.893514	0.033668
K03492	3.18052	2.91535	2.03315	1.03568	1.16603	0.048318
K03495	4.74526	3.84105	3.88652	32.7871	63.2469	1.72961
K03496	16.3095	13.5781	13.5408	0.672861	1.37096	0.063691
K03497	10.2638	8.51281	8.29707	0.184892	0.3384	0.01388
K03498	5.24888	3.89789	4.4129	37.2627	71.1451	2.08589
K03499	5.2343	4.22201	4.19065	33.5464	64.3815	1.78435
K03500	1.70141	1.49723	1.30735	35.3841	67.5848	1.90828
K03501	4.10659	3.41809	3.42759	43.5188	82.6244	2.53424
K03502	1.4441	1.24168	1.18226	27.6151	51.6674	1.50726
K03503	0.545642	0.504358	0.443008	49.5721	90.1049	2.08804
K03516	0	0	0.030189	51.4741	93.4319	2.14012
K03517	2.77213	2.15278	2.39188	28.8571	54.0407	1.36997
K03521	2.64064	2.07117	2.30619	99.9081	183.933	4.94323
K03522	2.50716	1.66278	2.14007	95.2315	183.864	4.95132
K03523	0.778113	0.569367	0.68632	0.166197	0.487931	0
K03524	3.25039	2.54407	2.81062	35.0678	68.9156	2.20236
K03525	2.97142	2.3903	2.62917	0.011663	0	0
K03526	2.60738	2.16802	2.28572	28.9918	53.5884	1.44207
K03527	2.84168	2.17455	2.15354	32.0444	62.5067	1.73165
K03528	0.015082	0	0.00589	29.3897	56.2895	1.51212
K03529	2.79109	2.18436	2.21135	0	0	0
K03530	27.0332	27.1865	21.5937	147.424	280.903	6.35668
K03531	4.49287	3.85465	3.92416	32.4908	61.9466	1.71282
K03532	0	0	0.014342	27.8975	52.3617	1.3718
K03534	0.904191	1.10152	0.642115	112.335	200.054	5.58654
K03535	0.564432	0.50185	0.454792	33.6955	64.2981	1.79655
K03536	5.39801	5.72905	5.38386	85.05	180.68	4.43803
K03543	1.73047	1.61739	1.5267	60.204	113.629	2.81044
K03544	3.72057	3.08326	2.91707	29.5144	56.4264	1.65584
K03545	3.65783	2.90466	2.80995	30.4188	58.6862	1.75467
K03546	0.581268	0.51875	0.470099	29.1561	56.1756	1.54059
K03547	3.81995	3.05247	2.65062	29.2628	56.7294	1.57126
K03548	0	0.005877	0.010866	33.5305	62.5517	1.60323
K03549	3.43459	2.8343	2.66646	34.0941	66.1025	1.89414
K03550	4.52075	3.90509	3.72402	33.3518	64.3693	1.45637
K03551	4.88943	3.86169	3.86115	27.9048	51.6186	1.44061
K03553	4.35995	3.71322	3.54575	30.6407	56.162	1.49286
K03554	0.008046	0.013671	0.006292	33.0724	64.4228	1.68315
K03555	5.79233	4.80052	5.31111	27.9817	54.089	1.50726
K03556	0	0.003893	0	31.9855	63.1297	1.71552
K03557	0.078053	0	0	103.515	193.668	5.1436
K03558	0.609601	0.593663	0.610421	41.0766	83.4854	2.42533
K03559	3.88208	3.28924	2.99394	58.9301	110.898	3.42847
K03560	0.150716	0.021808	0.122411	47.0344	93.1795	2.90591
K03561	6.07449	4.5377	5.25711	37.0602	70.9087	1.9059
K03562	0.025802	0.087991	0.110417	32.302	65.3315	1.70939
K03563	0.134453	0.21739	0.238182	143.04	286.088	6.40302
K03564	2.15486	2.08589	2.63319	43.6628	82.9108	2.0946
K03565	2.86177	3.02957	2.97015	38.2614	75.3277	1.88913
K03566	0.008434	0.014349	0	33.7525	62.7563	1.90887
K03567	0.139431	0.116519	0.027913	39.8687	75.3646	2.09942
K03568	0.108555	0.128927	0.091056	32.2295	64.0705	1.8017
K03569	6.29877	4.53983	4.2947	31.8637	62.6075	1.76378
K03570	3.32752	2.45324	2.65471	31.2413	64.4271	1.61824
K03571	1.96608	1.69121	1.19315	45.1274	91.1276	2.60962
K03572	3.85279	3.19756	2.97381	29.7643	61.5905	1.51496
K03573	0.471514	0.219587	0.43404	35.4738	70.1358	1.86494
K03574	8.90862	7.52034	7.49748	60.3676	120.027	3.66142
K03575	0.219494	0.216902	0.259907	34.9828	67.4274	1.59108
K03576	0	0.013613	0.025062	33.2759	66.2677	1.94127
K03577	0.013729	0.024138	0	35.9397	70.1781	1.86319
K03578	0.204592	0.192592	0.174166	22.565	42.7517	1.16043
K03579	0.191805	0.153712	0.15153	28.2377	55.4495	1.51854
K03580	0.006477	0.003599	0.004985	28.1557	55.3337	1.52438
K03581	3.40081	2.63006	2.45022	32.4581	62.2392	1.66556
K03582	0.025943	0.0187	0.013301	27.4691	52.2916	1.42561
K03583	0.021135	0.021919	0.020251	28.1818	54.4549	1.48295
K03584	3.30972	3.01125	2.94822	33.4215	65.4319	1.5808
K03585	7.09486	5.63597	6.19858	53.2725	101.839	2.94257
K03587	2.72968	2.31872	2.26004	30.5962	57.3702	1.51748
K03588	5.01315	3.84006	3.6209	33.0626	65.8854	1.75196
K03589	3.14233	2.55946	2.10408	33.9425	64.3675	1.71243
K03590	4.02159	3.24878	3.27815	28.2563	56.2445	1.46783
K03591	0.009156	0	0.021867	34.5933	71.7563	1.83507
K03592	0.126025	0.083784	0.098149	32.8292	63.851	1.79538
K03593	2.69891	2.30049	2.34863	27.7283	52.1737	1.41112
K03594	0.075344	0.051296	0.077251	51.2491	96.6083	3.01025
K03595	3.64053	3.05333	2.89954	31.456	60.3402	1.59741
K03596	3.34928	2.66506	2.60432	27.4487	51.2094	1.41168
K03597	0	0.011978	0.010988	38.2119	69.9082	1.74338
K03598	0.007979	0.006807	0.012478	32.0819	58.6709	1.41788
K03599	0.030997	0.040505	0.036072	39.5679	76.0485	1.91267
K03600	0.070817	0.038852	0	44.7312	94.1885	2.34155
K03601	3.94478	3.25956	3.22407	29.2427	55.3208	1.45034
K03602	12.4036	9.49679	10.042	99.692	192.727	4.90318
K03604	0.007284	0	0.01137	25.6439	47.6494	1.25339
K03605	0.10969	0.425814	0.300326	78.8684	154.185	3.94834
K03606	1.00817	0.765555	0.85917	29.1647	53.7491	1.41616
K03607	0	0	0.009816	30.4782	56.9402	1.55486
K03609	0	0.008518	0	28.7255	54.0419	1.58808
K03611	0	0.016771	0	33.7911	71.6536	1.88115
K03612	1.95474	1.97108	1.60398	30.8841	59.4106	1.52208
K03613	2.10558	1.56469	1.64897	28.3508	51.1126	1.41813
K03614	1.79956	1.40501	1.58666	25.8135	45.6798	1.14824
K03615	1.698	1.55157	1.44973	23.1939	42.1305	1.18121
K03616	2.09259	1.46864	1.60547	31.6873	60.2011	1.25517
K03617	1.93037	1.78864	1.74755	34.1978	61.4112	1.91396
K03618	0.026111	0.01506	0.040267	28.6984	56.2753	1.48943
K03619	0.054824	0	0	50.3518	101.634	2.4482
K03620	0.170082	0.144592	0.168274	32.3264	61.1981	1.60417
K03621	1.61337	1.68782	1.34589	27.91	53.6229	1.48206
K03624	6.50266	6.29115	5.17926	52.6404	98.7283	3.04096
K03625	4.97795	3.78786	3.10946	48.5306	94.8179	2.99462
K03627	0.321792	0.524677	0.341967	0.233545	0.42517	0.39296
K03628	2.46164	2.00717	2.18651	32.5064	64.1049	1.91099
K03629	4.92342	4.00132	3.91757	34.9523	69.1029	1.97297
K03630	3.37162	3.09357	3.27034	139.552	275.859	6.88806
K03631	3.69587	3.19691	2.9344	29.9344	56.193	1.61088
K03632	0.001365	0.00227	0.002097	23.145	45.2704	1.23848
K03633	0.005298	0	0.008226	25.762	50.3784	1.50767
K03634	0.201816	0.096275	0.19133	31.0779	61.3198	1.38682
K03635	0.736548	0.875229	0.701344	46.5201	96.2039	2.3864
K03636	1.19357	1.15302	1.53903	89.2946	165.827	3.66473
K03637	0.089628	0.136172	0.051345	41.22	86.2106	2.28699
K03638	0.584603	0.402649	0.318865	38.2906	82.9222	2.05882
K03639	0.21677	0.188189	0.15798	28.4305	56.3669	1.57901
K03640	0.98663	0.842066	0.79028	36.7049	75.2104	2.1507
K03641	0.549478	0.525249	0.481898	24.3929	49.4173	1.32163
K03642	1.0977	0.549204	0.771345	29.2217	56.9393	1.48161
K03643	0.037672	0	0	37.1089	69.9997	1.84245
K03644	1.14822	0.83885	0.849163	29.4663	57.0434	1.74508
K03646	6.16351	5.03562	4.52803	27.6291	51.5779	6.29714
K03647	2.53565	2.40675	1.89338	48.4358	96.1582	2.52949
K03648	4.46297	3.97954	3.57214	36.3173	69.2897	1.80335
K03649	0.873733	0.533225	0.705169	49.8999	99.5706	2.95983
K03650	4.50499	3.48229	3.07356	33.9402	67.1189	1.83995
K03651	0.009711	0.008296	0	36.386	70.5653	1.9703
K03652	2.36553	1.91456	1.83843	0.420938	0.813058	0.024666
K03654	7.41447	5.9397	6.11006	33.5008	67.122	1.86025
K03655	13.0784	10.879	10.75	33.1701	65.3934	1.8766
K03656	0.003228	0.005398	0.004978	33.7594	64.2626	1.78031
K03657	7.90108	6.31668	5.86926	66.5961	122.395	3.41742
K03658	0.027187	0.049171	0.038851	26.7847	51.9467	1.38179
K03664	3.92874	3.40166	3.16253	43.4049	81.5682	2.62275
K03665	4.22504	3.40148	3.33037	28.9898	59.3829	1.59281
K03667	1.03048	0.885937	0.68738	32.4278	62.3783	1.71647
K03668	0.031414	0.057549	0.078333	45.6367	91.1342	2.29669
K03669	0.002498	0.006253	0.001937	24.2126	47.1028	1.33147
K03670	0.008116	0.006805	0.009664	51.2513	97.0469	2.76607
K03671	17.5742	18.6702	18.841	87.2437	158.596	4.38434
K03672	0.581168	0.396846	0.456682	46.6072	95.4582	2.97378
K03673	0.029014	0.037339	0.034786	41.7385	83.7275	2.1689
K03674	0.117943	0	0	77.3402	149.167	3.76079
K03684	2.07511	2.05293	1.92106	25.956	49.0992	1.39101
K03685	2.23213	1.61267	1.36848	35.9689	67.81	1.77329
K03686	3.97373	3.3603	3.51517	29.0058	59.6458	1.75905
K03687	4.27027	3.54654	3.35818	37.042	66.3338	1.96772
K03688	0.510319	0.37283	0.365383	34.9181	66.7246	1.96927
K03693	1.08489	0.86768	0.743927	0	0	0
K03694	1.15207	0.89443	0.912166	24.5775	47.7266	1.2197
K03695	2.28514	1.74661	1.94842	26.8014	51.1391	1.40247
K03696	5.16713	4.23553	3.81759	0.200076	0.199302	0.012519
K03697	2.92225	2.382	1.98711	0	0	0
K03698	1.49354	1.324	1.1073	0.128619	0.279009	0
K03699	10.8155	8.46793	8.42811	62.0942	116.881	3.4029
K03700	1.53842	1.27255	1.10474	0	0	0
K03701	6.48488	5.50277	5.12404	31.5737	60.9569	1.74109
K03702	3.29273	2.69633	2.65968	25.6605	50.4682	1.37395
K03703	3.7707	3.18639	3.0134	25.3611	46.4962	1.23779
K03704	5.41296	4.68113	4.41925	615.319	1130.55	29.8842
K03705	1.59132	1.44672	0.955738	0	0	0
K03707	1.07066	0.755516	0.644276	0	0	0
K03708	1.05845	0.464284	0.604325	0.33917	0.438488	0.021927
K03709	0.977979	1.17506	1.28254	0.276735	0.269047	0
K03710	1.73849	1.61437	1.08802	1.14723	2.20872	0.03525
K03711	3.65178	2.60427	2.70035	42.687	84.6138	2.42119
K03718	4.81635	3.82677	4.24486	58.859	112.793	3.32771
K03719	3.84415	4.09334	2.55994	39.4432	79.2802	2.47174
K03720	0.058877	0	0	71.0796	138.003	3.62073
K03721	0.004412	0.014814	0	24.0962	46.2394	1.28868
K03722	1.49942	1.30614	1.09135	50.8781	95.9169	2.44019
K03723	4.47489	3.57657	3.4375	24.3606	45.9819	1.24144
K03724	1.22002	1.00704	0.982185	0	0	0.002198
K03732	0	0.009424	0.004343	33.5621	66.8126	1.74039
K03733	3.87041	3.01852	3.26226	40.75	77.5721	2.18131
K03734	4.62893	3.62367	3.54844	31.4218	57.8491	1.48493
K03735	0.015346	0.008608	0.003969	29.5436	54.1628	1.47076
K03737	2.83143	2.17996	2.3847	23.057	43.0705	1.13605
K03738	0.060228	0.024622	0.052377	24.0816	43.4133	1.11108
K03739	1.74803	1.58593	1.22891	0	0	0
K03740	1.84994	1.69005	1.47834	0.151274	0.563033	0
K03741	2.62778	2.6678	2.52314	0.22179	0.749591	0
K03742	2.4698	2.08669	2.21513	28.6821	53.6618	1.36485
K03743	0.18396	0.310856	0.381648	39.6788	81.3088	2.2627
K03744	5.14597	5.05471	4.63528	41.1192	76.9965	2.20519
K03745	0.356538	0	0.120219	99.6737	226.702	5.55072
K03746	0	0.155421	0.046575	311.768	563.378	14.0707
K03747	0	0.023062	0	53.7649	101.109	2.75835
K03748	1.4493	1.23619	1.38024	73.0306	133.536	3.65116
K03749	0.047964	0.005688	0.026199	34.6052	73.4168	2.0101
K03750	0.70016	0.60276	0.391019	26.168	52.3582	1.43905
K03752	0.52254	0.432088	0.542348	44.4317	86.7192	2.24192
K03753	0.711873	0.567945	0.418622	50.4332	93.8501	2.51106
K03756	0.04286	0.013573	0.016661	29.3287	55.6087	1.4836
K03757	0	0.008823	0.004067	37.2714	66.7711	2.13803
K03758	3.27049	2.72634	2.62455	26.1688	46.8041	1.04791
K03759	0.005226	0.004399	0.012169	38.0844	70.1623	2.00284
K03760	0.054175	0.027298	0.023104	37.061	67.5043	1.91486
K03761	0.010835	0	0.008414	32.7289	56.7647	1.53948
K03762	0.010655	0.012124	0.003522	71.8003	134.196	3.73207
K03763	1.37918	1.13903	1.08075	0	0	0.00212
K03764	0	0.058557	0	80.8593	169.95	4.47295
K03765	0.013265	0.007424	0.010272	37.9134	65.7214	1.90968
K03767	0.363693	0.556286	0.077807	46.2031	88.4474	3.07951
K03768	2.41633	2.27441	1.46525	45.7702	87.0369	2.58635
K03769	0.020563	0.087737	0.02427	89.9201	174.475	4.32966
K03770	1.37071	1.17135	1.06674	29.1513	56.4937	1.54534
K03771	3.7031	2.90864	3.21126	29.639	58.7261	1.62698
K03772	3.05572	2.57504	2.52024	36.2759	65.9411	2.04134
K03773	5.3612	4.49706	4.80263	41.4046	80.7794	2.42841
K03774	0	0	0.021926	52.5565	102.618	2.07762
K03775	2.62639	2.22721	2.50122	42.6341	86.9948	2.24146
K03776	0.008967	0.003765	0.003473	33.3545	62.7821	1.74145
K03777	0	0.003263	0.008949	28.3166	49.6097	1.39908
K03778	4.45574	3.77129	3.3877	26.1216	50.2907	1.39614
K03779	0	0.006692	0.024643	33.0689	65.2571	1.67905
K03780	0.015499	0	0	43.0516	85.3267	2.72827
K03781	2.00682	1.52078	1.7524	25.1923	45.3938	1.33284
K03782	0.002964	0.009906	0.013718	32.0975	64.7859	1.81274
K03783	2.02545	1.89579	1.76008	0	0	0
K03784	0.919169	0.634364	0.524111	35.9976	67.2757	1.99119
K03785	2.33241	1.98872	1.85857	28.5146	53.5081	1.42294
K03786	3.52092	2.79206	3.56652	0	0	0
K03787	2.34094	2.01399	1.99887	34.2641	63.6604	1.5508
K03788	0.021012	0	0	39.6051	73.3743	2.187
K03789	2.69505	2.53387	1.87315	55.8127	113.053	2.60057
K03790	7.61991	7.79802	6.32778	35.1951	70.6669	1.75588
K03796	0.014671	0	0	43.5632	85.1206	2.04092
K03797	7.69223	6.08613	6.2848	24.5417	44.9621	1.21704
K03798	3.56066	2.98836	2.76832	29.7386	57.098	1.49731
K03799	3.49329	3.00345	2.85677	28.9969	51.6069	1.38971
K03800	1.76027	1.31407	1.39404	34.3573	65.5805	1.86827
K03801	0.773062	0.818784	0.72403	39.4811	72.8953	1.87437
K03803	0.548633	0.615336	0.405065	46.3025	92.056	2.42695
K03804	0	0.01055	0	33.333	61.8493	1.65992
K03805	0.071581	0.121202	0.052857	33.8321	64.3675	1.54234
K03806	0.034313	0.015031	0.041282	43.5269	81.6059	2.15115
K03807	0	0	0.014578	35.7057	68.3266	1.79919
K03808	0	0.004768	0.013293	54.1861	99.1607	2.53157
K03809	0	0.015933	0.012693	76.3582	149.949	4.12584
K03810	0.907035	0.64599	0.690048	29.3244	57.1686	1.30213
K03811	3.4318	3.3368	2.91044	34.8215	66.5306	1.77598
K03813	0.009518	0.02438	0.04466	29.3648	53.9147	1.33313
K03814	0.237687	0.234039	0.197672	40.039	78.3833	2.37322
K03816	2.14653	1.81758	1.77084	0	0	0
K03817	2.52098	1.53484	1.65904	38.2079	63.2909	1.76027
K03818	0.274332	0.374585	0.242346	38.1956	69.8675	2.16265
K03820	0.234071	0.245775	0.270439	25.7759	50.7274	1.33695
K03823	0.069082	0.164814	0.176185	0	0	0
K03824	0.262334	0.32359	0.317498	47.8311	96.6083	2.21023
K03825	0.385178	0.366226	0.419503	43.7468	86.5367	2.67487
K03826	0.96822	0.706588	0.716276	64.0354	132.249	3.64105
K03827	7.51145	6.83416	4.63646	103.331	203.077	5.67933
K03828	0.556632	0.459217	0.521543	45.1207	88.2028	2.72368
K03830	0.42623	0.384929	0.615408	54.525	101.439	2.67804
K03831	0.196875	0.181415	0.135968	41.3187	78.9002	2.19379
K03832	12.603	10.1282	11.2156	102.893	196.283	6.56409
K03833	0.054311	0.045053	0.060237	33.0701	65.6448	1.7632
K03834	0.011799	0	0.004293	26.4639	49.858	1.26626
K03835	0.024267	0.030726	0.074939	33.7962	64.5194	1.87142
K03836	0.01138	0	0.004422	39.1557	72.7071	2.10862
K03837	0.022843	0.009206	0.004503	64.2117	118.068	3.21524
K03838	0.005255	0.017695	0.008157	34.2743	63.3113	1.75978
K03839	4.31654	3.63441	3.00456	35.0264	66.5596	1.63223
K03840	0.020011	0	0	43.7416	89.6124	2.47442
K03841	0.067229	0.076507	0.140496	33.4321	63.2203	1.75715
K03851	0.057272	0.036103	0.029596	0	0	0
K03852	0.049812	0.022474	0.047401	0	0	0
K03856	0.111177	0.055416	0.088852	0.143303	0.464791	0
K03868	0.701421	0.184039	0.24908	0.492949	0.091951	0.520205
K03872	3.95119	5.2489	1.8597	0	2.22552	2.35253
K03885	2.04692	1.8258	1.76668	26.0693	49.6701	1.45489
K03892	1.82367	2.62546	1.58925	89.1772	144.688	4.07009
K03894	0	0.003204	0	0	0	0
K03919	0.027656	0	0	37.2259	68.4071	2.02369
K03923	0.08283	0.043452	0.053059	43.4065	81.9726	2.48527
K03924	3.29946	2.39953	2.97195	34.6145	66.6085	1.99333
K03925	2.71928	2.75743	2.11933	52.8853	106.466	2.93235
K03926	0.04937	0.04601	0.041454	80.4922	168.71	4.4752
K03928	0.702586	0.83459	0.55741	0.320267	0.672749	0.057112
K03929	0.755409	0.74752	0.562469	29.0838	52.4197	1.80937
K03930	0.094816	0.085217	0.067215	0.063864	0.290347	0
K03931	0.98413	0.760265	0.887152	31.6351	58.859	1.60809
K03932	0.493312	0.496635	0.552492	0	0	0
K03936	0.227637	0.185488	0.130214	0.085308	0.090412	0.09261
K03937	0.310809	0.437791	0.622452	0.569083	0	0.315524
K03949	0.051817	0.192957	0.303889	0.075722	0	0.24099
K03955	0.833219	0.22359	0.197741	0.175379	0	0.195491
K03969	0	0.011461	0	27.9843	55.4227	1.72975
K03972	3.56442	3.97136	3.62805	70.6768	125.819	2.49845
K03973	1.01667	1.56384	1.90165	51.8878	98.3311	2.53196
K03974	0	0.006581	0.005937	27.383	52.5654	1.48526
K03975	2.52775	2.32665	1.76242	75.7979	146.25	3.63729
K03976	4.469	4.2443	3.66791	44.1447	91.5099	3.0059
K03977	3.62411	2.91169	3.16897	29.586	56.3975	1.64836
K03978	4.51885	3.30975	3.05909	41.4279	83.5647	2.28879
K03979	4.7688	3.55495	3.5301	33.8241	62.851	1.72421
K03980	0.206882	0.180347	0.217047	26.9386	52.4324	1.31879
K03981	0.105605	0.117941	0.216964	39.0081	70.2502	1.6604
K04013	0	0.015174	0	43.1992	81.708	2.67175
K04014	0.12566	0.096313	0.105652	69.2196	132.622	3.2604
K04015	0.168514	0.194142	0.092346	35.8859	73.1217	1.94937
K04016	0.012599	0.014093	0.006501	34.0887	64.682	1.91522
K04017	0.115207	0.105623	0.097339	73.2437	143.698	4.13726
K04018	0.012815	0.011063	0.033002	42.6984	83.2459	2.391
K04019	0	0.004147	0	29.1581	57.8355	1.58048
K04020	0	0.006102	0.01124	28.9847	53.2878	1.52364
K04021	0	0	0.007649	28.57	55.6054	1.49395
K04022	0	0	0.004704	29.7786	58.7489	1.56572
K04023	0.00581	0.009801	0	29.8601	57.9175	1.6765
K04024	0.009566	0	0.015025	31.6503	61.149	1.49049
K04025	0.021581	0	0	36.9987	78.485	1.70552
K04027	0	0	0.025242	201.376	378.806	8.54889
K04028	0	0.075011	0	81.3607	153.645	3.69473
K04029	0.023418	0	0	89.4562	167.912	4.83876
K04030	0	0.01062	0.009751	33.1537	63.9078	1.67407
K04031	0.054472	0	0	138.51	262.899	7.05873
K04032	0	0	0.008226	32.274	61.3006	1.49983
K04033	0	0	0.005494	30.6974	57.0979	1.47958
K04034	0.010203	0.008585	0.007916	0	0	0
K04041	1.3454	0.984759	0.994752	0.236251	0.410391	0.007819
K04042	2.18066	1.8133	1.46331	35.5234	69.346	1.86392
K04043	3.98657	3.02105	3.14018	29.2693	57.1009	1.63989
K04044	0.024849	0.023768	0.021935	26.8339	51.0724	1.35165
K04046	0.005156	0	0.008002	27.9228	51.6356	1.30538
K04047	2.23075	2.18876	1.4299	42.597	85.0321	2.48785
K04062	0.27774	0	0.098871	83.7951	179.689	3.90848
K04065	0.015752	0.076904	0.010085	42.601	82.3466	2.32313
K04066	3.88758	3.0248	3.04381	30.255	60.8053	1.68451
K04067	0	0.017318	0.015829	36.0354	71.697	1.78962
K04068	5.46037	4.14058	4.18419	52.4293	100.09	2.61501
K04069	2.27625	1.73885	1.74274	128.201	254.103	6.69345
K04072	1.64264	1.36188	1.30203	24.3876	43.6113	1.16993
K04074	1.29337	1.23251	1.06851	0.157778	0.372459	0.018808
K04075	3.83063	2.90358	2.68796	28.7884	57.2218	1.44997
K04077	3.73715	3.03367	2.91841	30.2457	60.4476	1.6529
K04078	7.36377	7.56637	7.62716	90.5936	172.788	4.32461
K04079	1.49474	1.3725	1.33081	28.0379	54.0212	1.6185
K04081	0.029501	0.026892	0	64.409	135.493	3.65521
K04082	0.043162	0	0	38.6669	77.8043	1.78768
K04083	2.11387	1.91384	1.51867	35.7495	69.8071	1.92125
K04084	0.003942	0.009912	0.012194	32.3309	66.0454	1.84138
K04085	1.164	0.740848	0.827642	224.67	415.565	10.9405
K04086	0.65513	0.525157	0.509411	0	0	0
K04087	0.055839	0.048024	0.050482	33.0701	65.3773	2.01236
K04088	0.073962	0.035318	0.079508	29.1843	58.386	1.65281
K04091	0	0	0.014773	28.8385	55.3997	1.46183
K04094	1.69571	1.38348	1.08345	0.080203	0.261562	0.016627
K04095	2.47838	1.78931	1.85642	47.1861	86.2988	2.37884
K04096	4.31411	3.51282	3.44996	36.7344	69.664	2.14252
K04113	0.02137	0.026993	0.012443	0	0	0
K04334	0	0	0.020998	39.471	78.4329	1.92516
K04335	0	0	0.018862	38.6916	68.7309	1.83576
K04371	0.458781	0.690102	0.52458	0.675859	0.533225	0.680912
K04392	0	0.150022	0	0.122922	0	0.069408
K04420	0.072117	0.100038	0.090566	0.098972	0.064278	0.142771
K04477	1.28604	0.879044	1.24839	30.8407	56.073	1.82537
K04478	0.073	0.041921	0.048118	0	0	0
K04485	4.09631	3.19204	3.36033	30.8391	63.8999	1.72218
K04486	2.52145	1.83371	2.02189	0.171411	0.290625	0
K04487	3.48758	3.05898	2.69133	27.7129	54.7147	1.45442
K04488	0.701739	0.573472	0.462103	58.7543	110.236	2.56873
K04516	3.73369	2.72927	2.99636	0.007294	0	0
K04517	3.1876	2.49053	2.62369	0.151462	0.277313	0
K04518	1.98925	1.83867	1.54552	0.089902	0.266996	0.010836
K04551	0.212451	0.261642	0.11847	0.096773	0	0.265711
K04552	0.544109	0.490612	0.530735	0.273789	0.254469	0.448004
K04561	0.249761	0.140359	0.167904	0	0	0
K04562	0.058766	0.07533	0.100395	0	0	0
K04564	2.12247	1.59871	1.98085	81.8945	158.593	4.52514
K04565	0.250694	0.166339	0.228201	35.9232	66.6374	1.9384
K04567	4.57635	3.79301	3.61813	63.3546	116.21	3.40655
K04568	0.015508	0	0	36.4191	73.6399	2.07424
K04651	0.529923	0.529561	0.455095	155.186	313.937	6.32159
K04652	0.376367	0.193901	0.19534	32.6225	62.1397	1.65119
K04653	0.13887	0.894359	0.593224	190.079	378.832	8.3126
K04654	0.288242	0.213053	0.260392	31.5222	59.5147	1.74298
K04655	0.340813	0.347691	0.305849	30.4406	61.1982	1.54516
K04656	0.236166	0.158758	0.230176	28.4849	55.6767	1.49355
K04683	0	0.22286	0.300273	0	0	0.327661
K04691	0.006918	0	0.010787	35.0831	67.0761	2.0169
K04712	0.262022	0.201822	0.225983	0.169795	0.175513	0.206638
K04720	1.86836	1.47034	1.50688	0	0	0
K04744	0.14244	0.139037	0.153454	29.0534	57.81	1.62096
K04749	3.00691	1.88832	2.14776	0	0	0
K04750	0.746393	0.926199	0.546225	57.0831	110.643	3.29439
K04751	0.43834	0.480847	0.807237	61.775	126.94	3.00934
K04752	0.106225	0.049385	0	69.1557	135.013	3.04899
K04753	0.004894	0	0.003795	31.5412	63.2287	1.51872
K04754	0.082272	0.077818	0.07272	33.657	63.8497	1.77832
K04755	0	0.098769	0.044444	62.1693	128.735	2.58494
K04758	1.4551	0.481908	0.930598	103.948	196.642	6.17485
K04759	2.55698	1.93885	2.12313	32.1022	62.9625	1.80099
K04760	0.017157	0.030061	0.027521	44.7366	88.9518	2.34915
K04761	1.10844	0.810749	0.860798	36.64	75.592	2.20156
K04762	5.46418	5.51098	5.7926	67.3023	131.786	3.57674
K04763	22.0593	17.8179	18.1109	123.763	222.339	6.28627
K04764	0.123422	0.146311	0.136119	73.2887	122.462	3.59137
K04765	0.232498	0.188872	0.228059	37.0442	67.96	1.75691
K04767	0.08925	0.130152	0.250034	0.1742	0.282438	0.05722
K04768	0.046657	0.047995	0.040443	0	0	0
K04769	0.88316	0.596284	0.711488	0	0	0
K04770	0	0.003166	0	26.7634	51.2649	1.38439
K04771	6.82515	5.66067	5.2486	29.5112	56.5538	1.57323
K04772	0.005088	0.004281	0.003947	32.6334	63.5225	1.66334
K04773	2.65869	2.18994	2.23933	24.6971	45.6487	1.16083
K04774	0	0.011975	0.005515	26.9113	50.752	1.17636
K04781	0.005387	0.004537	0.012549	28.1474	48.334	1.29556
K04783	0.01288	0	0	24.2818	45.9858	1.11532
K04784	9.83E-4	0.003263	0.003769	23.0342	43.4842	1.06071
K04785	0	0.005628	0	26.5446	51.5685	1.20511
K04786	0.001247	0.002585	0.002389	22.1949	42.6068	1.09185
K04794	0	0.949903	0	0	0	0.845936
K04797	0.189971	0.149934	0.068461	0.128041	0.032952	0.164972
K04802	0.033014	0.151759	0.165104	0.088716	0.115322	0.245937
K04940	0.430138	0.301073	0.304541	0	0	0
K05245	0.013513	0	0.003489	32.2515	60.9818	1.84637
K05275	0.825094	0.495918	0.684876	61.227	118.661	3.22077
K05297	1.92405	0.551265	0	0	0	0
K05303	0.043126	0.025335	0.023371	0	0	0
K05306	0.030844	0.079203	0.072811	0	0	0
[truncated: 2,372 more rows]
