# Supplementary material for: Acute Toxoplasma gondii Infection Drives Gut Microbiome Dysbiosis and Functional Disruption in Mice as Revealed by Metagenomic Sequencing
Source: Microorganisms. 2025 Sep 4;13(9):2056. doi: 10.3390/microorganisms13092056 (PMC12472685; doi:10.3390/microorganisms13092056)
Supplement: Supplementary file 1 [file microorganisms-13-02056-s001.zip › Supplementary Table S5.xlsx]

## Sheet: BCA
Supplementary Table S5. Number of microbial genes mapped to KEGG pathways at levels 1 and 2 in the BCA and BCN groups
Pathway level1	Pathway level2	Number_of_Genes
Metabolism	Carbohydrate metabolism	892
Metabolism	Lipid metabolism	172
Metabolism	Metabolism of cofactors and vitamins	324
Metabolism	Energy metabolism	360
Metabolism	Amino acid metabolism	438
Metabolism	Nucleotide metabolism	284
Metabolism	Metabolism of terpenoids and polyketides	80
Metabolism	Biosynthesis of other secondary metabolites	100
Metabolism	Xenobiotics biodegradation and metabolism	146
Metabolism	Metabolism of other amino acids	158
Metabolism	Glycan biosynthesis and metabolism	197
Genetic Information Processing	Translation	402
Metabolism	Global and overview maps	2072
Human Diseases	Drug resistance: antimicrobial	119
Environmental Information Processing	Membrane transport	614
Environmental Information Processing	Signal transduction	318
Cellular Processes	Cellular community - prokaryotes	257
Cellular Processes	Cell motility	101
Genetic Information Processing	Folding, sorting and degradation	158
Genetic Information Processing	Transcription	79
Total		7271

## Sheet: BCN
Supplementary Table S5. Number of genes KEGG pathways at level 1 and 2 in BCN groups
Pathway level1	Pathway level2	Number_of_Genes
Metabolism	Carbohydrate metabolism	4116
Metabolism	Lipid metabolism	918
Metabolism	Metabolism of cofactors and vitamins	2492
Metabolism	Energy metabolism	2065
Metabolism	Amino acid metabolism	3018
Metabolism	Nucleotide metabolism	1586
Metabolism	Metabolism of terpenoids and polyketides	563
Metabolism	Biosynthesis of other secondary metabolites	796
Metabolism	Xenobiotics biodegradation and metabolism	499
Metabolism	Metabolism of other amino acids	760
Metabolism	Glycan biosynthesis and metabolism	1611
Genetic Information Processing	Translation	1989
Metabolism	Global and overview maps	12330
Human Diseases	Drug resistance: antimicrobial	747
Environmental Information Processing	Membrane transport	1467
Environmental Information Processing	Signal transduction	1314
Cellular Processes	Cellular community - prokaryotes	1034
Cellular Processes	Cell motility	202
Genetic Information Processing	Folding, sorting and degradation	888
Genetic Information Processing	Transcription	159
Total		38554
