# Supplementary material for: Acute Toxoplasma gondii Infection Drives Gut Microbiome Dysbiosis and Functional Disruption in Mice as Revealed by Metagenomic Sequencing
Source: Microorganisms. 2025 Sep 4;13(9):2056. doi: 10.3390/microorganisms13092056 (PMC12472685; doi:10.3390/microorganisms13092056)
Supplement: Supplementary file 1 [file microorganisms-13-02056-s001.zip › Supplementary Table S6.xlsx]

## Sheet: level 2
Supplementary Table S6. KEGG pathways with significant differences at level 2 between the BCA and BCN groups
Category	BCN1	BCN2	BCN3	BCA1	BCA2	BCA3
Global_and_overview_maps	3.6433	3.5622	3.5607	4.9009	5.183	3.6301
Carbohydrate_metabolism	3.0066	2.9201	2.9133	4.3503	4.629	3.0719
Membrane_transport	2.4409	2.3676	2.3269	4.0966	4.3751	2.8088
Amino_acid_metabolism	2.7843	2.6984	2.7028	3.9731	4.256	2.6929
Energy_metabolism	2.5837	2.509	2.5042	3.893	4.1804	2.6259
Metabolism_of_cofactors_and_vitamins	2.5971	2.5211	2.5172	3.8664	4.1523	2.588
Cellular_community_-_prokaryotes	2.2825	2.2158	2.1855	3.8363	4.1145	2.5451
Signal_transduction	2.2652	2.1949	2.1719	3.7796	4.0594	2.5004
Translation	2.7228	2.7026	2.6722	3.6865	3.9686	2.5018
Nucleotide_metabolism	2.5471	2.4783	2.4612	3.7006	3.9826	2.503
Replication_and_repair	2.5375	2.4587	2.4454	3.5712	3.8586	2.2869
Glycan_biosynthesis_and_metabolism	2.439	2.3548	2.3524	3.531	3.8002	2.292
Lipid_metabolism	2.3089	2.2195	2.2096	3.5071	3.7921	2.2304
Metabolism_of_other_amino_acids	2.0864	2.0042	1.9891	3.4783	3.7623	2.1973
Folding__sorting_and_degradation	2.281	2.2228	2.1885	3.4242	3.7111	2.2455
Cell_motility	1.2723	1.1878	1.1942	3.3868	3.6575	2.077
Drug_resistance:_antimicrobial	2.1419	2.0662	2.0505	3.3562	3.6346	2.0643
Biosynthesis_of_other_secondary_metabolites	2.2358	2.1461	2.1442	3.3431	3.6113	2.0444
Xenobiotics_biodegradation_and_metabolism	2.2857	2.2157	2.237	3.3178	3.5986	2.2046
Infectious_disease:_bacterial	2.0918	2.0669	2.0291	3.2596	3.5226	2.104
Metabolism_of_terpenoids_and_polyketides	2.0135	1.932	1.9266	3.2136	3.4918	1.9338
Cell_growth_and_death	1.7158	1.6375	1.6226	2.6348	2.9127	1.3944
Transport_and_catabolism	1.4787	1.4263	1.4345	2.4901	2.7513	1.5004
Transcription	1.6097	1.5945	1.5538	2.3603	2.6121	1.5314
Environmental_adaptation	1.34	1.2793	1.2369	2.2728	2.5238	1.0452
Aging	1.0101	0.9207	0.974	2.2342	2.5091	1.0439
Immune_system	1.32	1.3477	1.3508	2.1579	2.4167	0.968
Infectious_disease:_parasitic	0.8482	0.7775	0.8461	1.9092	2.1446	0.9478

## Sheet: level 3
Supplementary Table S6. KEGG pathways with significant differences at level 3 between the BCA and BCN groups
Category	BCN1	BCN2	BCN3	BCA1	BCA2	BCA3
2-Oxocarboxylic_acid_metabolism	53.1075	43.8735	45.2246	1097.29	2116.81	56.5443
ABC_transporters	158.142	133.401	119.911	6496.11	12468.1	339.952
Acarbose_and_validamycin_biosynthesis	20.3333	16.039	16.5919	180.834	338.689	9.57344
African_trypanosomiasis	1.75051	0.005282	1.78907	26.9862	46.2755	3.33373
Alanine__aspartate_and_glutamate_metabolism	98.1793	80.5143	79.2534	1080.31	2084.1	57.2021
Amino_sugar_and_nucleotide_sugar_metabolism	156.386	126.319	123.642	1764.01	3316.12	91.5554
Aminoacyl-tRNA_biosynthesis	99.7334	82.1485	79.0947	724.913	1385.88	38.1474
Aminobenzoate_degradation	11.3648	10.0741	7.97604	230.679	442.537	11.721
Amoebiasis	1.64264	1.36188	1.30203	24.3876	43.6113	1.16993
Arabinogalactan_biosynthesis_-_Mycobacterium	4.50702	3.80685	3.47225	37.0817	70.0105	2.02845
Arachidonic_acid_metabolism	2.56163	1.84294	1.85309	71.6653	142.645	3.6024
Arginine_and_proline_metabolism	34.3962	26.383	27.0924	647.278	1226.95	34.0905
Arginine_biosynthesis	50.9373	42.2491	43.0936	725.248	1407.46	38.9888
Ascorbate_and_aldarate_metabolism	12.3661	9.43831	9.89109	950.245	1857.47	50.8768
Atrazine_degradation	8.64673	6.65305	6.97713	40.9017	80.1953	2.28575
Autophagy_-_other	0.596456	0.953488	1.14072	1.05227	0	1.28251
Autophagy_-_yeast	2.72854	2.93974	2.85696	1.22906	0.288014	1.56514
Bacterial_chemotaxis	3.96838	3.61502	3.61181	678.468	1279.72	33.2561
Bacterial_invasion_of_epithelial_cells	0.180482	0.348973	0.22247	115.399	213.911	6.24897
Bacterial_secretion_system	71.1587	58.4247	56.3102	2438.54	4717.53	126.257
Basal_transcription_factors	0.948468	1.0778	0.499302	0.786639	0.449451	1.05687
Base_excision_repair	40.7013	35.3479	32.6624	497.52	948.033	26.5177
Benzoate_degradation	30.0058	24.0122	27.9837	313.092	599.013	16.1384
Biofilm_formation_-_Escherichia_coli	19.7997	18.0278	16.7062	1969.08	3703.28	100.113
Biofilm_formation_-_Pseudomonas_aeruginosa	11.6393	10.0034	9.76666	694.71	1314.87	33.7155
Biofilm_formation_-_Vibrio_cholerae	26.173	23.6264	22.4889	1769.84	3398.83	91.9382
Biosynthesis_of_amino_acids	332.841	273.386	277.188	4882.97	9363.7	260.841
Biosynthesis_of_ansamycins	3.3261	2.24572	2.42827	157.753	298.312	8.31739
Biosynthesis_of_cofactors	357.178	302.261	294.85	5246.25	10188.1	277.574
Biosynthesis_of_enediyne_antibiotics	0.437458	0.333048	0.456983	0	0	0
Biosynthesis_of_nucleotide_sugars	153.649	124.082	124.686	1927.23	3593.87	101.181
Biosynthesis_of_secondary_metabolites	836.413404999999	695.976	692.954	14044.9	26876.2	742.054
Biosynthesis_of_siderophore_group_nonribosomal_peptides	1.64073	1.21241	1.43515	433.022	824.829	22.1163
Biosynthesis_of_unsaturated_fatty_acids	2.89964	2.27248	1.63111	119.149	238.505	6.12678
Biosynthesis_of_vancomycin_group_antibiotics	8.26373	6.30735	6.44927	65.5365	123.909	3.49131
Biosynthesis_of_various_antibiotics	13.2347	12.0301	10.6327	383.579	660.362	15.6252
Biosynthesis_of_various_other_secondary_metabolites	0	0.003204	0	0	0	0
Biosynthesis_of_various_plant_secondary_metabolites	14.7014	11.5579	11.9642	95.6656	179.182	5.23679
Biotin_metabolism	30.8807	25.053	26.9607	685.506	1331.9	35.782
Butanoate_metabolism	54.3211	46.0186	44.0813	1381.02	2656.25	71.8409
C5-Branched_dibasic_acid_metabolism	17.233	14.4505	14.4665	683.293	1303.26	34.092
Caprolactam_degradation	1.50206	0.995096	1.05778	61.7345	119.133	3.22916
Carbapenem_biosynthesis	7.2291	5.4276	5.74859	60.2796	117.072	3.44181
Carbon_fixation_in_photosynthetic_organisms	50.6018	40.1758	40.7995	934.601	1781.52	53.5578
Carbon_fixation_pathways_in_prokaryotes	75.225	63.2482	61.4499	1463.24	2841.23	76.5866
Carbon_metabolism	223.141	184.251	185.897	4695.41	9032.93	255.538
Carotenoid_biosynthesis	0.13148	0.153685	0.148855	0	0	0
Cationic_antimicrobial_peptide__CAMP__resistance	47.9462	41.0641	39.156	1449.28	2736.25	73.0505
Cell_cycle_-_Caulobacter	47.3451	38.483	37.4045	429.413	815.93	22.5605
Cell_cycle_-_yeast	1.36912	1.84527	1.24755	1.65722	1.46889	1.80592
Chagas_disease	0.46194	0.695384	0.536749	27.034	46.8088	1.8998
Chloroalkane_and_chloroalkene_degradation	7.18393	6.37513	6.75536	117.306	223.421	6.24832
Chlorocyclohexane_and_chlorobenzene_degradation	0.102385	0.026998	0.071373	74.1365	141.867	4.32612
Citrate_cycle__TCA_cycle_	49.8453	41.8857	41.227	1270.53	2456.87	66.7668
Clavulanic_acid_biosynthesis	0.010506	0	0.016544	40.7252	73.1973	2.14547
Cyanoamino_acid_metabolism	20.8286	15.6709	15.988	221.115	419.232	11.8167
Cysteine_and_methionine_metabolism	104.653	87.0652	84.631	1390.31	2633.46	73.7454
D-Amino_acid_metabolism	38.5178	32.5273	30.3605	549.362	1046.5	28.3318
DNA_replication	74.3679	62.6705	61.1112	817.052	1592.02	43.0398
Degradation_of_aromatic_compounds	30.2547	24.2092	28.8662	154.59	294.969	8.5926
Dioxin_degradation	13.4075	10.0104	14.205	0	0	0
Drug_metabolism_-_other_enzymes	96.8206	87.1649	84.6372	640.256	1212.73	84.1489
Endocytosis	4.28105	3.43129	3.24707	2.09828	0.900826	2.11942
Epithelial_cell_signaling_in_Helicobacter_pylori_infection	6.19511	4.95009	4.69029	59.1581	107.306	3.58444
Ether_lipid_metabolism	2.85088	2.12217	2.13095	68.1198	133.71	3.79666
Ethylbenzene_degradation	0.006204	0.009023	0.004159	62.6867	122.781	3.21404
Fatty_acid_biosynthesis	34.4188	28.2776	28.5638	638.274	1232.69	32.7468
Fatty_acid_degradation	18.8298	14.3126	14.4216	386.249	741.06	20.1523
Fatty_acid_elongation	1.36031	0.842332	0.962361	0.164452	0.048417	0.174581
Fatty_acid_metabolism	37.7202	30.7615	30.9123	852.496	1647.7	43.7827
Flagellar_assembly	14.7511	11.7944	12.0261	1758.33	3264.44	86.1491
Fluorobenzoate_degradation	0.018338	0	0.022263	73.9065	140.568	4.30255
Folate_biosynthesis	47.4029	40.6727	40.6267	1099.23	2134.13	58.0314
Fructose_and_mannose_metabolism	75.463	61.5838	59.8032	2291.65	4336.21	122.443
Galactose_metabolism	91.0825	72.9461	72.6869	2219.69	4122.25	113.806
Geraniol_degradation	0.897883	0.61292	0.564715	158.314	310.013	8.05647
Glutathione_metabolism	15.2736	12.8103	11.9968	802.49	1547.75	42.7099
Glycerolipid_metabolism	39.6261	33.2954	31.1039	640.195	1231.12	35.5735
Glycerophospholipid_metabolism	60.526	50.24	48.4152	1057.83	2026.52	55.0367
Glycine__serine_and_threonine_metabolism	75.4884	62.5011	65.5589	1398.93	2691.06	74.3657
Glycolysis_/_Gluconeogenesis	129.149	106.872	104.466	1781.63	3381.2	96.4786
Glycosaminoglycan_degradation	8.66301	6.50915	6.71874	52.8361	99.3536	2.69718
Glycosphingolipid_biosynthesis_-_ganglio_series	3.53009	2.77117	2.7466	0.285904	0.70784	0.011209
Glycosphingolipid_biosynthesis_-_globo_and_isoglobo_series	9.87938	8.05224	8.05481	36.2961	66.7915	1.92795
Glyoxylate_and_dicarboxylate_metabolism	57.2653	46.159	50.419	1590.59	3054.69	84.7191
Histidine_metabolism	31.4381	24.4127	26.7385	251.369	476.169	11.9561
Homologous_recombination	103.012	85.5557	83.5622	1122.46	2195.49	57.0205
Inositol_phosphate_metabolism	14.7149	10.9549	10.7697	200.54	383.181	11.7764
Legionellosis	12.7832	10.8596	10.7052	219.061	430.277	11.0712
Leishmaniasis	0.458781	0.690102	0.52458	0.675859	0.533225	0.680912
Limonene_and_pinene_degradation	0.666619	0.505093	0.568521	61.7345	119.133	3.22916
Linoleic_acid_metabolism	2.56163	1.84294	1.85309	36.9999	75.6426	1.95321
Lipoic_acid_metabolism	4.3922	3.78167	3.72345	103.43	195.761	5.48771
Lipopolysaccharide_biosynthesis	37.933	30.1771	32.4264	1397.01	2610.55	74.4092
Longevity_regulating_pathway_-_multiple_species	10.2355	8.33174	9.4181	171.474	322.939	11.0649
Lysine_biosynthesis	64.0825	52.6069	51.9245	531.978	1037.01	28.4147
Lysine_degradation	10.1262	7.99613	7.74974	591.142	1130.11	30.3075
MAPK_signaling_pathway_-_yeast	2.4656	2.21088	2.27698	25.8682	45.927	2.01375
Meiosis_-_yeast	3.26474	3.06813	3.28411	0.2442	0.439177	0.430984
Metabolic_pathways	1978.84	1644.09	1629.84	36246.6	69244.7356400001	1964.43
Methane_metabolism	62.4042	52.5275	50.1794	1422.3	2733.06	76.455
Microbial_metabolism_in_diverse_environments	395.325	326.434	325.877	10452.9	20060.5	556.404
Mismatch_repair	92.0198	75.8019	74.621	1014.61	1968.22	51.7786
Mitophagy_-_yeast	0.596456	0.953488	1.14072	1.05227	0	1.28251
Monobactam_biosynthesis	21.9368	18.0473	17.5608	471.953	900.796	24.4724
N-Glycan_biosynthesis	3.96499	3.29128	2.68489	0	0	0
NOD-like_receptor_signaling_pathway	20.8928	22.2694	22.4295	143.839	261.034	9.28915
Naphthalene_degradation	7.05246	6.25497	6.64856	117.174	222.396	6.24832
Neomycin__kanamycin_and_gentamicin_biosynthesis	7.92213	6.04213	6.64856	33.5918	61.5072	1.7052
Nicotinate_and_nicotinamide_metabolism	49.2002	40.9629	39.2424	904.384	1717.86	46.9325
Nitrogen_metabolism	24.9253	20.9246	20.9873	825.995	1603.69	43.196
Nitrotoluene_degradation	3.0052	2.25387	1.56587	215.159	408.718	11.0806
Nonribosomal_peptide_structures	1.7047	1.65534	1.30943	0.116857	0.224152	0.014027
Novobiocin_biosynthesis	10.5316	8.38252	8.8477	123.095	234.815	6.24524
Nucleocytoplasmic_transport	2.16742	2.52537	2.82627	1.80487	1.44379	2.03893
Nucleotide_excision_repair	34.6706	28.1963	26.9338	273.874	517.586	15.2307
O-Antigen_nucleotide_sugar_biosynthesis	80.8872	66.5326	65.5395	863.276	1572.53	43.9901
O-Antigen_repeat_unit_biosynthesis	3.86091	3.30286	3.12548	156.295	250.66	7.15184
One_carbon_pool_by_folate	47.1503	38.2319	38.3914	439.466	838.924	23.8131
Other_glycan_degradation	31.7757	26.1166	26.7969	106.163	205.352	5.78962
Other_types_of_O-glycan_biosynthesis	10.2496	11.8615	10.7598	9.74135	8.31136	18.0503
Oxidative_phosphorylation	103.482	90.1502	89.8259	1707.47	3331.97	95.642
Pantothenate_and_CoA_biosynthesis	50.3055	42.1364	41.0455	1130.61	2168.2	58.2089
Pathogenic_Escherichia_coli_infection	10.0693	9.3959	9.24202	58.15	103.247	7.29767
Penicillin_and_cephalosporin_biosynthesis	7.99265	6.42819	5.52078	0.21773	1.0083	0.036858
Pentose_and_glucuronate_interconversions	39.0572	29.8112	31.2346	1513.96	2870.3	80.7086
Pentose_phosphate_pathway	61.4042	50.4212	50.0634	1833.34	3483.06	98.2903
Peptidoglycan_biosynthesis	75.9278	61.15	59.9764	736.85	1426.87	39.8009
Peroxisome	14.1058	11.334	12.1014	296.649	557.821	15.737
Pertussis	16.2658	14.6195	12.5032	656.213	1192.53	35.4008
Phagosome	7.80086	7.07274	6.71021	7.01148	5.00346	9.66292
Phenazine_biosynthesis	4.64251	3.94673	3.81262	232.69	427.497	11.8966
Phenylalanine_metabolism	13.0093	11.4866	10.934	277.812	535.485	15.0084
Phenylalanine__tyrosine_and_tryptophan_biosynthesis	55.1187	45.8314	48.2165	729.39	1385.04	37.2531
Phosphatidylinositol_signaling_system	11.5488	10.3964	7.55872	173.093	321.015	10.1265
Phosphonate_and_phosphinate_metabolism	1.45838	1.30651	1.53312	332.784	678.482	17.2917
Phosphotransferase_system__PTS_	46.6721	41.2901	36.0631	3556.55	6534.15	177.644
Photosynthesis	43.5633	37.2633	37.4406	409.017	814.841	22.6114
Plant-pathogen_interaction	21.8791	19.0247	17.2548	187.425	334.073	11.0968
Polyketide_sugar_unit_biosynthesis	37.6723	31.7219	31.2606	246.593	452.501	12.9629
Porphyrin_metabolism	34.2488	29.9127	30.7027	809.27	1558.36	42.3859
Prodigiosin_biosynthesis	11.1319	9.21208	9.12277	240.816	459.75	12.3323
Propanoate_metabolism	43.1602	36.8734	34.222	1288.68	2467.7	67.4345
Proteasome	1.38499	1.91188	0.899344	1.14789	0.791277	1.66087
Protein_export	77.7563	65.5146	62.3596	922.256	1797.88	56.3071
Protein_processing_in_endoplasmic_reticulum	18.4242	16.5965	15.7177	40.1636	64.1246	16.9336
Purine_metabolism	164.735	139.183	134.407	2861.46	5518.52	155.55
Pyrimidine_metabolism	187.705	161.634	154.781	2157.44	4089.13	162.834
Pyruvate_metabolism	101.698	84.4113	81.628	2047.1	3944.8	106.452
Quorum_sensing	134.05	112.69	104.333	2425.78	4600.29	125.067
RNA_degradation	54.9726	47.5936	44.6727	542.514	1056.3	34.4757
RNA_polymerase	21.8791	17.187	18.0447	215.418	398.091	11.9144
Riboflavin_metabolism	39.9474	33.3326	33.0997	573.023	1111.19	30.0648
Ribosome	419.444	411.93	380.627	4055.01	7768.28	269.253
Ribosome_biogenesis_in_eukaryotes	4.2169	4.6749	4.39018	74.1901	144.132	5.7662
SNARE_interactions_in_vesicular_transport	0	0	0.28095	0.501983	0.199297	0.185668
Salmonella_infection	29.5439	29.736	29.7667	200.261	363.748	14.6234
Secondary_bile_acid_biosynthesis	6.17256	4.50801	4.36813	31.7401	54.9728	1.58069
Selenocompound_metabolism	24.7913	19.7292	20.0075	566.042	1062.18	29.5814
Sesquiterpenoid_and_triterpenoid_biosynthesis	0.505733	0.438384	0.511833	0.071477	0.031006	0.167554
Shigellosis	12.3227	12.083	11.2271	185.347	329.214	19.4874
Sphingolipid_metabolism	28.8205	23.7974	24.2685	63.9151	119.912	3.64712
Spliceosome	17.8796	21.0483	17.2513	13.0175	10.7924	21.0246
Staphylococcus_aureus_infection	13.0783	12.4284	9.85579	96.5455	177.35	4.75549
Starch_and_sucrose_metabolism	112.217	93.7222	90.5113	1584.72	2923.81	82.8142
Steroid_biosynthesis	0.388319	0.479331	0.464087	0.246699	0.098421	0.440788
Steroid_degradation	0.007819	0.022937	0.021164	0	0	0
Streptomycin_biosynthesis	52.4503	42.8617	42.9151	339.83	632.075	18.0536
Styrene_degradation	0.524642	0.470221	0.419564	57.615	113.895	2.90456
Sulfur_metabolism	23.2493	18.5791	18.6393	1053.71	2042.4	54.4975
Sulfur_relay_system	24.1541	20.8641	20.101	1141.3	2213.88	54.9442
Taurine_and_hypotaurine_metabolism	11.8243	10.354	10.0434	177.254	340.637	9.17603
Terpenoid_backbone_biosynthesis	47.9073	40.3195	39.3254	512.334	974.223	27.5038
Thiamine_metabolism	48.0456	41.0612	39.671	559.144	1104.5	30.0533
Toluene_degradation	0.018338	0	0.022263	73.9065	140.568	4.30255
Toxoplasmosis	2.73595	3.2381	2.86382	2.04783	2.29443	1.78233
Tryptophan_metabolism	8.84708	7.08835	6.95964	366.969	707.633	18.7918
Tuberculosis	14.4034	14.15	11.3558	105.266	194.161	8.09271
Two-component_system	170.127	144.048	138.709	5820.63	11099.9	304.382
Tyrosine_metabolism	18.5786	15.7344	15.9786	292.162	561.372	15.4556
Ubiquinone_and_other_terpenoid-quinone_biosynthesis	28.871	24.9845	23.4249	716.386	1406.78	38.7534
Ubiquitin_mediated_proteolysis	14.3076	14.5387	10.317	7.89232	7.89861	11.4836
Valine__leucine_and_isoleucine_biosynthesis	26.8986	21.7477	23.1195	766.281	1476.95	39.3276
Valine__leucine_and_isoleucine_degradation	16.7504	13.7584	13.225	350.722	676.176	18.1575
Vancomycin_resistance	24.452	20.1912	19.1855	224.917	441.873	12.0007
Various_types_of_N-glycan_biosynthesis	3.57964	2.81307	2.7983	0.285904	0.70784	0.011209
Vibrio_cholerae_infection	8.11688	7.11334	6.63721	6.42204	5.24195	9.57712
Vitamin_B6_metabolism	15.0449	11.8562	12.1525	331.468	632.202	17.7602
Xylene_degradation	13.4075	10.0104	14.2128	0.097388	0.2743	0.023569
Yersinia_infection	0.575754	0.974308	0.718938	116.075	214.444	6.92988
alpha-Linolenic_acid_metabolism	2.65025	1.95078	2.00717	99.6866	198.423	5.16725
beta-Alanine_metabolism	9.32817	8.57626	7.59843	359.429	690.286	18.6145
beta-Lactam_resistance	66.2348	55.2108	53.9953	596.905	1132.65	30.9016
mRNA_surveillance_pathway	2.60397	2.92092	3.21042	2.11005	1.78279	2.35564
