# Supplementary material for: Acute Toxoplasma gondii Infection Drives Gut Microbiome Dysbiosis and Functional Disruption in Mice as Revealed by Metagenomic Sequencing
Source: Microorganisms. 2025 Sep 4;13(9):2056. doi: 10.3390/microorganisms13092056 (PMC12472685; doi:10.3390/microorganisms13092056)
Supplement: Supplementary file 1 [file microorganisms-13-02056-s001.zip › Supplementary Table S7.xlsx]

## Sheet: BCA vs BCA
Supplementary Table S7. Cluster analysis of KO-based functional gene abundance in the intestinal microbiota of the BCA and BCN groups
Category	BCN1	BCN2	BCN3	BCA1	BCA2	BCA3	Kruskal-Wallis P-value	FDR (Benjamini-Hochberg )
K03704	0.7334	0.6704	0.6453	2.7891	3.0533	1.4754	0.049	0.147
K18862	-4.5979	-4.5979	-4.5979	2.7631	3.0611	1.5531	<0.001	0.015
K07733	-0.4036	-0.0206	0.1125	2.6263	2.9204	1.3895	0.023	0.069
K12149	-4.5979	-4.5979	-4.5979	2.6427	2.9036	1.4987	<0.001	0.015
K07726	0.2421	0.129	0.0701	2.6337	2.8884	1.3007	0.018	0.063
K07483	0.459	0.2965	0.3597	2.5916	2.8715	1.2909	0.015	0.06
K02078	1.1217	1.0803	1.0266	2.5839	2.8198	1.1938	0.007	0.042
K07497	0.9071	0.8255	0.7559	2.5711	2.8331	1.2568	0.009	0.045
K02774	-4.5979	-1.1208	-0.8779	2.5527	2.774	1.1832	0.032	0.09
K03746	-4.5979	-0.8085	-1.3318	2.4938	2.7508	1.1483	0.036	0.09
K07489	-0.7687	-0.6694	-0.3786	2.4608	2.7434	1.249	0.028	0.084
K03855	-4.5979	-4.5979	-4.5979	2.4378	2.7089	1.0637	<0.001	0.015
K16348	-0.049	0.37	0.1759	2.3914	2.6861	1.1721	0.041	0.123
K11202	-4.5979	-1.2645	-4.5979	2.381	2.6786	1.0536	<0.001	0.015
K02972	-4.5979	-4.5979	-4.5979	2.44	2.6315	1.1459	<0.001	0.015
K02909	0.9069	0.8443	0.9044	2.3728	2.6454	1.173	0.005	0.039
K12151	-4.5979	-4.5979	-4.5979	2.3784	2.6501	1.0351	<0.001	0.015
K05594	-4.5979	-4.5979	-4.5979	2.3695	2.6442	1.0435	<0.001	0.015
K06975	0.0533	0.0845	0.026	2.3695	2.6338	1.1128	0.037	0.09
K02913	1.1845	1.0978	0.864	2.3471	2.6163	0.9685	0.003	0.03
K18919	-4.5979	-4.5979	-4.5979	2.335	2.641	1.144	<0.001	0.015
K04085	0.066	-0.1303	-0.0822	2.3515	2.6186	1.039	0.043	0.123
K07126	0.5518	0.4731	0.4888	2.3431	2.5832	1.0363	0.034	0.096
K21695	-0.9988	-4.5979	-4.5979	2.3437	2.5794	1.0198	<0.001	0.015
K02784	0.5933	0.4782	0.4201	2.3173	2.5656	0.9381	0.025	0.075
K04027	-4.5979	-4.5979	-1.5979	2.304	2.5784	0.9319	<0.001	0.015
K00537	0.4592	0.3498	0.29	2.3063	2.5673	0.9939	0.021	0.063
K19780	-4.5979	-4.5979	-4.5979	2.3119	2.5629	0.957	<0.001	0.015
K07480	-4.5979	-1.501	-1.2385	2.3189	2.5544	1.0952	<0.001	0.015
K01653	0.3883	0.3121	0.3235	2.2946	2.5635	0.9755	0.028	0.084
