# Supplementary material for: Acute Toxoplasma gondii Infection Drives Gut Microbiome Dysbiosis and Functional Disruption in Mice as Revealed by Metagenomic Sequencing
Source: Microorganisms. 2025 Sep 4;13(9):2056. doi: 10.3390/microorganisms13092056 (PMC12472685; doi:10.3390/microorganisms13092056)
Supplement: Supplementary file 1 [file microorganisms-13-02056-s001.zip › Supplementary Table S8.xlsx]

## Sheet: CAZy
Supplementary Table S8. CAZy enzyme families with significantly different functional pathway abundances between the BCA and BCN groups.
Category	BCN1	BCN2	BCN3	BCA1	BCA2	BCA3
GT2	1.9429	1.8517	1.8351	2.8672	3.1315	1.5877
CBM50	1.5166	1.4457	1.4438	2.8491	3.1245	1.5687
GH23	0.9385	0.8324	0.853	2.854	3.1239	1.5427
GH24	0.8743	0.9217	0.8417	2.8301	3.039	1.5168
GH13	1.5959	1.5118	1.5067	2.7564	3.0419	1.5048
GT4	1.6469	1.5773	1.5544	2.7355	3.0057	1.4501
GH1	0.9677	0.8577	0.8133	2.4709	2.7403	1.2037
GT8	1.0018	0.9516	0.8548	2.4344	2.6814	1.1747
GH73	1.0366	0.9623	0.9204	2.3822	2.6635	1.0766
GT9	1.0158	0.8986	0.9307	2.3789	2.6596	1.1221
GT51	0.8761	0.7784	0.7702	2.2828	2.5815	1.0253
GH34	1.7453	1.6778	1.6157	2.1232	2.3395	1.6572
GT119	1.1633	1.0544	1.0407	2.1953	2.469	0.9194
GH2	1.4405	1.3362	1.3481	2.0398	2.3096	0.8175
CE0	0.5849	0.4608	0.5277	2.1085	2.3825	0.8436
GT1	0.639	0.5634	0.6172	2.0659	2.3272	0.9239
CBM48	0.9322	0.816	0.8616	2.0241	2.3035	0.7702
GH3	0.9409	0.8183	0.8371	1.971	2.2436	0.6868
GH32	0.8361	0.7593	0.7488	1.9815	2.2423	0.6817
GH28	1.2126	1.1324	1.135	1.9194	2.1853	0.6119
GT121	-0.0061	-0.0594	-0.0523	1.9585	2.2281	0.6884
CE4	0.7808	0.6589	0.7539	1.9254	2.2026	0.6415
GH104	-1.6281	-1.4773	-1.5132	1.9446	2.2206	0.5966
GH31	1.1979	1.1086	1.1039	1.8207	2.1048	0.5731
GH135	-4.6281	-4.6281	-4.6281	1.8864	2.1939	0.6128
GH18	0.5356	0.3142	0.3214	1.8744	2.1589	0.5757
GT0	1.0266	0.9581	0.9279	1.8057	2.0933	0.5571
GT26	0.7778	0.7273	0.7466	1.8205	2.112	0.5271
GT28	0.8284	0.7436	0.7369	1.7951	2.0937	0.5369
GH77	0.6474	0.5452	0.5936	1.8146	2.1007	0.5481
